# Supplementary material for: An apocrine mechanism delivers a fully immunocompetent exocrine secretion
Source: Sci Rep. 2021 Aug 5;11:15915. doi: 10.1038/s41598-021-95309-8 (PMC8342421; doi:10.1038/s41598-021-95309-8)
Supplement: Supplementary file 1 — Supplementary Information 1. [file 41598_2021_95309_MOESM1_ESM.xlsx]

## Sheet: Supplemental Table 1
Protein name	Accession #	Amino acids	MW (kDa)	Calculated pI	Coverage (SG)	Coverage (EF)	Peptides (SG)	Peptides (EF)	Score (SG)	Score (EF)	Normal Subcellular Localization	Proposed Function During Metamorphosis
apoptosis inducing factor, isoform C	M9PBQ4	738	81,1	5,88	30,17	8,80	15	6	46,21	24,63	mitochondrial	defense response to fungus
apoptosis inducing factor, isoform A	Q9VQ79	739	81,2	4,51	10,41	8,25	14	5	44,35	35,47	mitochondrial	defense response to fungus
attacin C	Q95NH6	241	25,5	9,94	9,13	9,13	2	2	31,66	31,66	extracellular	defense response against Gram-negative bacteria
beta-coatomer protein	P45437	964	107,3	6,32	5,08	5,08	4	4	37,24	37,24	cytoplasmic	defense response to Gram-negative bacterium
cecropin A1	C0HKQ7	63	6,8	10,16	11,22	6,37	2	2	76,19	42,85	extracellular	antibacterial defense response
CG13551, isoform A	Q0E8X8	87	9,7	6,80	11,49	19,54	1	2	8,02	16,31	mitochondrial	defense response to Gram-positive bacterium, ATPase inhibitor
Eig71Ef	Q9VFE1	364	41,2	4,68	32,65	4,12	44	1	211,04	6,64	extracellular	antibacterial defense response
CG18607	A1ZBI9	224	24,9	5,45	18,75	1,36	3	8	63,74	45,63	cytoplasmic	arylalkylamine N-acetyltransferase-like, response toa virus infection
CG9925	Q9VFP5	892	99,8	8,83	17,62	44,53	15	18	47,06	64,18	extracellular	defense response to Gram-negative bacterium
drosomycin	Q9VZQ4	72	8,1	7,88	30,56	30,56	11	11	66,14	66,14	extracellular	defense response (primarily antifungal)
Drosomycin-like 6	Q9VZQ4	72	8,2	7,88	19,44	19,44	3	3	19,50	19,50	extracellular	defense response (primarily antifungal)
Eig71Ea	Q9VUS3	100	11,9	8,88	23,00	46,01	6	25	42,91	255,58	extracellular	antibacterial defense response
Eig71Eb, isoform B	Q27364	95	11,1	9,23	9,47	9,47	3	3	24,24	24,24	extracellular	antibacterial defense response
Eig71Ed	Q27241	99	11,4	8,73	27,27	27,27	13	13	81,79	81,79	extracellular	antibacterial defense response
Eig71Eg	Q9VUT0	98	11,2	8,35	30,61	30,61	8	8	44,62	44,62	extracellular	antibacterial defense response
Eig71Eh	Q9VUT1	101	11,3	8,90	28,71	28,71	5	5	36,11	36,11	extracellular	antibacterial defense response
Eig71Ei, isoform B	Q9VUT2	102	11,9	8,32	37,25	10,78	11	1	58,82	18,62	extracellular	antibacterial defense response
Eig71Ej	Q24060	98	11,7	8,68	34,69	19,39	5	8	48,09	59,06	extracellular	antibacterial defense response
Eig71Ek	Q9VUT3	97	11,7	7,85	12,37	13,40	3	1	22,75	2,98	extracellular	antibacterial defense response
MstProx	Q9VIA4	965	112,4	8,67	8,70	19,64	7	21	10,04	21,64	extracellular	antiviral and antimicrobial defense response
nimrod B2	Q7KTA1	421	45,7	8,04	4,27	3,61	1	1	3,15	3,54	extracellular	defense response to bacterium
NUCB1	Q9VVK7	569	67,3	5,30	5,62	2,28	4	1	12,40	15,76	endoplasmic reticulum	defense response to Gram-negative bacteria
unpaired 1, isoform B	Q9VWW4	413	46,9	8,04	6,77	3,57	1	1	3,30	3,31	cytoplasmic	defense response to Gram-negative bacterium
sickie, isoform B	Q9VIQ9	2197	234,3	8,94	0,68	2,62	1	1	3,78	3,14	cytoplasmic	defense response to Gram-negative bacterium
thiolester containing protein II	Q8IPH4	1399	155,7	6,35	5,49	6,29	8	4	49,89	66,09	extracellular	antibacterial endopeptidase inhibitor
TER94, isoform D (CG2331)	Q8IGZ2	759	84,2	5,35	6,06	3,29	12	1	69,20	11,40	cytoplasmic	cellular response to virus
Gale, isoform B	Q9W0P5	350	38,7	7,46	14,86	6,57	7	2	51,58	18,22	cytosol	UDP-galactose 4'-epimerase
adenosine deaminase-related growth factor A, isoform A	Q9VVK5	553	62,8	8,04	1,44	13,86	1	4	1,78	14,88	extracellular	cellular response to immune challenge and amino acid deprivation
Atox1	Q95RR1	71	7,8	7,97	19,72	19,72	1	1	6,92	6,92	cytosol	metal ion transport, response to oxidative stress
abnormal wing discs	P08879	172	19,2	8,62	30,81	22,09	11	8	49,31	42,27	cytoskeletal	peptidyl-serine kinase interacting with immune response defective
catalase	P17336	506	57,1	6,71	5,92	1,46	2	2	6,88	2,13	peroxisome	stress response, defense reaction
crammer	A1ZBK7	79	9,5	5,96	40,51	40,51	5	4	65,63	28,94	membrane	cysteine-type endopeptidase inhibitor
Proliferating cell nuclear antigen 2	Q9VIT0	255	28,4	9,04	7,45	7,45	1	2	3,13	26,47	cytosol	response to DNA damage
CG12384	Q7JRC0	96	9,9	9,31	10,04	26,04	5	5	21,49	21,49	cytoplasmic	stress response
CG12384, isoform A	Q7JRC0	96	9,9	9,31	26,04	26,04	5	2	21,49	15,65	cytosol	cellular response to amino acid deprivation
CG14062	Q9VAU3	346	38,7	10,20	32,08	16,78	20	9	64,90	72,83	mitochondrion	endonuclease
CG14062	Q9VAU3	346	38,7	10,20	32,08	24,16	20	9	64,90	72,83	extracellular	DNA/RNA non-specific antimicrobial endonuclease
CG1440	Q9W3F6	488	55,1	6,01	2,87	2,87	3	3	22,25	22,25	cytoplasmic	stress-response cysteine-type endopeptidase
CG15111, isoform A	A1ZBH2	393	45,5	9,20	5,09	5,09	1	1	12,16	12,16	ER and extracellular	S33 serine aminopeptidase
Immune induced molecule 33 (CG16712)	Q9VQT8	82	8,7	5,92	26,83	26,83	4	4	16,52	16,52	extracellular	Kunitz domain serine-type endopeptidase inhibitor
Kunitz proteinase inhibitor I2 (CG16713)	Q9VQT7	82	9,1	7,04	12,66	12,66	2	2	32,92	32,92	extracellular	defense response
CG16868	Q5BI42	1449	162,0	6,57	1,04	1,04	1	1	14,04	14,04	membrane	immune response defective voltage-gated calcium channel
CG31704, isoform B	Q8IPA4	68	7,5	7,87	35,29	35,29	7	1	28,84	4,39	extracellular	Kazal type 2 serine peptidase inhibitor
CG3328	Q9W1A0	1423	155,8	6,15	0,70	0,70	1	1	10,46	10,46	cytoplasmic	myelin gene regulatory factor, defense reponse
CG34280	A8JR33	82	9,6	8,90	10,98	10,98	4	2	27,09	7,96	extracellular	Kazal serine peptidase inhibitor
CG3714, isoform G	M9PC31	550	61,5	6,71	2,91	2,91	2	2	13,94	13,94	cytosol	oxidative stress nicotinate phosphoribosyltransferase
CG42713	M9MRN8	92	10,8	9,55	17,39	17,39	2	2	15,15	15,15	extracellular	Kunitz trypsin-type proteinase inhibitor
CG42713	M9MRN8	92	10,8	9,55	17,39	17,39	2	2	15,15	15,15	unknown	uncharacterized protein
CG42798, isoform B	A0A0B4JDD6	57	6,5	8,65	19,30	19,30	7	7	26,06	26,06	extracellular	Kazal serine peptidase inhibitor
Neprilysin-like 8 (CG4580)	Q9VJK5	619	71,8	6,13	3,88	3,88	1	1	7,85	7,85	extracellular	M13-type metalloendopeptidase, inflammatory response
CG6543, isoform B	Q7JR58	295	31,6	8,63	6,44	6,44	3	3	20,16	20,16	cytoplasmic	immune response defective Enoyl-CoA hydratase
CG7627, isoform B	Q9VLN6	1355	152,2	7,34	1,18	1,18	1	1	23,80	23,80	extracellular	wound healing and defense response ABC transporter-like ATPase
CG7924	Q9VUD8	1200	135,1	5,63	1,25	1,25	2	2	14,76	14,76	nuclear pore	nucleoporin-like, Kazal domain protein, mycobacterial pentapeptide repeat
CG8993	Q9W022	142	15,8	8,46	9,15	9,15	4	4	35,71	35,71	mitochondrion	defense response, thioredoxin-based disulfide oxidoreductase
CG9186, isoform A	Q9W0H3	307	35,7	6,80	3,58	3,58	1	1	4,49	4,49	endoplasmic reticulum	lipid droplet-associated alpha/beta hydrolase involved in osmotic stress response
cysteine proteinase-1, isoform D	Q95029	249	27,0	5,44	17,61	18,07	8	6	38,91	34,67	extracellular	cysteine peptidase
cysteine proteinase-1, isoform D	Q95029	249	27,0	5,44	18,07	17,67	6	8	34,67	38,91	extracellular	asparagine-type cysteine endopeptidase
croquemort (crq) = scavenger receptor	Q27367	491	56,2	4,67	2,95	2,95	5	5	33,47	33,47	plasma membrane	immune response-regulating cell surface receptor signaling pathway
cyclophilin 1	P25007	227	24,7	8,03	6,16	6,17	1	2	3,16	22,28	cytoplasmic	peptidyl-prolyl cis-trans isomerase
cystatin-like	P23779	126	13,4	4,75	18,25	18,25	1	1	6,16	6,16	extracellular	cysteine-type endopeptidase inhibitor
eclair	Q9I7K5	216	25,1	7,05	5,09	5,09	2	2	10,19	10,19	endoplasmic reticulum	TMP21-related p24 transporter and NFkB regulator/signaling pathway modifier
Eig71Ec	Q9VUS6	173	20,2	11,94	9,83	15,03	2	8	38,95	61,70	extracellular	antibacterial defense response
Eip55E	Q7JXZ2	393	43,0	7,62	9,41	3,31	9	1	69,34	9,07	cytoplasmic	cystathionine gamma-lyase
ERp60	Q3YMU0	489	55,3	5,87	35,58	8,18	63	29	455,77	187,56	endoplasmic reticulum	protein disulfide-isomerase
ferritin 2 light chain homologue, isoform E	A0A0B4KHF0	236	26,2	6,06	59,23	19,91	24	6	134,14	39,83	Golgi and endosomes	ferroxidase, iron binding, antimicrobial immune response
ferritin 2 light chain homologue, isoform A	Q9VA83	227	25,3	6,30	67,44	25,75	11	5	119,65	25,75	Golgi and endosomes	ferroxidase, iron binding, antimicrobial immune response
foraging	P32023	742	83,3	6,06	1,62	1,62	1	1	24,18	24,18	cytosol	protein phosphorylation, response to sucrose
Glutathione synthetase 2 (CG32495)	Q8IQZ1	491	54,5	6,23	2,64	2,59	1	1	3,13	3,97	cytoplasmic	detoxification mechanism
Glutathione S transferase D1	P20432	209	23,9	7,23	39,97	25,36	21	3	269,17	38,17	cytoplasmic	defense response
Glutathione S transferase D9	Q9VGA0	218	25,4	5,34	9,63	9,63	25	2	155,61	16,63	cytoplasmic	defense response
Immune-regulated catalase, isoform B	Q9VEP8	697	78,2	8,83	7,39	2,01	18	18	64,18	7,33	cytosol	heme binding detoxification and defense response to Gram-negative bacterium, regulation of innate immune response
immune response deficient 1 (ird1)	A0A0B4KGX5	861	97,1	6,15	5,57	5,57	4	4	37,24	37,24	endosomal	regulation of antimicrobial peptide production
kenny, isoform B (CG16910)	A0A0B4K885	389	44,1	5,53	13,11	13,11	4	4	46,25	46,25	nucleus, cytoplasm	positive regulation of innate immune response
lethal (2) 37Cc, isoform A	P24156	276	30,4	5,44	6,88	1,25	1	1	3,18	3,38	mitochondrial	response to hypoxia
mesencephalic astrocyte-derived neurotrophic factor	Q9XZ63	173	20,1	8,24	13,29	15,03	4	5	33,14	28,57	endoplasmic reticulum	immune modulation
male-specific lethal 3	P50536	512	58,9	6,73	7,03	16,29	3	7	49,54	37,06	nucleus	chromodomain, RNA bidning, antimicrobial immune response
myospheroid, isoform B	X2JE30	846	92,6	5,66	14,77	14,77	11	8	65,90	40,03	plasma membrane	β subunit of the integrin dimer, immune response defective
Niemann-Pick type C-2a	Q9VQ62	148	16,0	5,31	14,86	14,86	1	1	8,74	8,74	extracellular	immunoglobulin E-set peptidoglycan binding
Neuropeptide-like precursor 2	Q9VU58	86	9,4	5,40	40,70	40,70	9	7	46,39	42,31	extracellular	immune response factor
PAPS synthetase, isoform B	Q961A8	629	71,1	6,76	16,04	9,85	16	5	46,93	32,78	cytoplasm and nucleus	adenylyl sulfate kinase, immune response
PGRP-SB2	Q9VV96	182	20,4	10,68	12,09	12,09	2	2	13,01	13,01	extracellular, secreted	peptidoglycan, innate immune response, N-acetylmuramoyl-L-alanine amidase activity
poor Imd response upon knock-in (pirk)	Q9W2E6	197	21,2	5,95	11,16	11,16	2	2	22,54	22,54	cytosol	negative regulation of peptidoglycan recognition protein signaling pathway
polybromo	Q9VC36	1654	189,6	6,71	0,73	0,73	1	1	21,55	21,55	nuclear	chromatin binding subunit of Brahma complex involved in immnue response
proteasome 28kD subunit 1	P22769	249	28,0	8,12	4,82	4,82	4	2	24,00	13,23	cytoplasmic	threonine-type endopeptidase
peroxiredoxin 5, isoform A	Q960M4	190	19,9	8,68	8,42	8,42	1	1	7,70	7,70	cytosol	modulation of the immune-related signaling
Retinoblastoma-family protein	Q24472	845	96,8	6,54	2,01	3,18	1	2	3,10	6,04	nucleus	response to DNA damage
Relish	Q94527	971	109,8	6,49	10,19	10,19	7	7	44,13	44,13	nucleus	transcriptional activator, innate immune response
Sec22 ortholog (CG7359)	O77434	211	24,6	9,29	14,69	14,69	5	5	28,30	28,30	endosomes, membrane	SNAP receptor activity; Longin domain
superoxide dismutase, isoform A	P61851	153	15,7	6,11	17,65	6,54	4	1	23,35	7,48	cytosol	oxidative stress reponse
serpin 77Ba	Q0E8C8	450	50,2	5,99	13,11	13,11	4	4	28,12	28,12	extracellular	endopeptidase inhibitor
stubarista, isoform B	P38979	270	30,2	4,87	22,22	22,22	4	4	44,47	44,47	cytoplasmic	laminin receptor involved in immune response
steamer duck, isoform A	Q9XYA7	335	38,7	8,44	23,61	12,54	13	4	41,06	13,76	plasma membrane	negative regulation of JNK cascade
sulfonylurea receptor	Q9VL32	2171	242,2	6,96	0,55	0,55	1	1	21,18	21,18	plasma membrane	immune response defective ATP-sensitive K-channel
TNF-receptor-associated factor 4 (Traf4)	A8DYU9	477	52,9	8,63	31,86	31,86	11	11	43,36	43,36	apical cytoplasm	immune response signal transducer, Toll signaling pathway
Ubiquitin-5E	Q9W418	534	60,0	7,62	20,97	20,97	1	1	12,01	12,01	cytoplasmic	NF-kB is activated and signals survival
CG5384	Q9VKZ8	475	53,7	6,12	9,68	9,68	4	4	49,07	49,07	nucleus, cytoplasm	ubiquitin thiolesterase/cysteine-type peptidase, Toll signaling pathway
vacuolar protein sorting 16B	Q9VAG4	447	50,4	5,79	10,29	10,29	9	9	54,89	54,89	membrane	immune response to bacteria
CG1129	Q7JZB4	369	40,4	6,30	4,88	4,88	1	1	42,58	42,58	cytosol	GTP-mannose-1-phosphate guanylyltransferase
CG1129	Q7JZB4	369	40,4	6,33	4,88	4,88	1	1	42,58	42,58	cytosol	mannose-1-phosphate guanyltransferase beta
CG1129, isoform B	Q7JZB4	369	40,4	6,33	4,88	4,88	1	1	42,58	42,58	cytoplasmic	defense response associated mannose-1-phosphate guanylyltransferase
proteasome beta2 subunit-related 2	Q8T915	322	34,5	8,89	4,19	8,38	10	3	69,40	38,11	cytoplasm and nucleus	threonine-type endopeptidase
collagen type IV, isoform C	P08120	1779	174,2	8,6	0,96	0,96	5	5	23,29	23,29	extracellular	lubricant
CG5897	B7FNL9	319	36,5	5,86	5,33	5,33	2	2	30,14	30,14	extracellular	chitin binding
CG8460	Q9VLS0	402	54,4	6,71	2,12	2,12	1	1	21,84	21,84	extracellular	chitinase 12
dumpy, isoform I	M9NER8	1449	162,3	6,11	0,15	0,53	1	1	3,25	3,33	extracellular	chitin-based extracellular matrix structural constituent
dumpy, isoform X	M9PCJ8	14825	1575,3	5,01	0,11	0,11	1	48	63,36	78,91	extracellular	chitin-based extracellular matrix structural constituent
dipeptidyl aminopeptidase III, isoform B	Q9VHR8	723	81,9	5,71	2,07	2,07	1	1	7,38	7,38	extracellular	exuvial protease
enolase (CG17654)	P15007	433	46,6	6,55	13,63	17,32	12	7	102,18	53,11	cytosol	glycolysis, phosphopyruvate hydratase complex
Imaginal disc growth factor 3 (CG4559)	Q8MLZ7	441	49,2	7,62	9,97	9,97	3	3	47,35	47,35	extracellular	chitinase 2
imaginal disc growth factor 4, isoform A	Q9W303	442	48,5	5,82	2,48	97,82	1	10	3,40	69,08	extracellular	chitinase 2
jaguar, isoform N	A0A0B4LHV4	1238	141,7	8,83	5,81	16,32	7	22	51,26	41,87	cytoplasm / membrane	chitin-binding, pyrophosphatase
matrix metalloproteinase 1 (CG4859)	Q9GTK3	567	63,2	8,38	21,34	21,34	9	9	106,05	106,05	extracellular, secreted	extracellular matrix and membrane organization, wound healing
mucin related 11Da	Q8IR74	626	67,2	4,65	2,08	2,08	2	2	15,71	15,71	extracellular	lubricant
regulatory particle non-ATPase 9, isoform A	Q7KMP8	382	43,8	5,18	10,04	9,68	12	3	45,72	39,03	cytosol	proteasome-mediated ubiquitin-dependent protein catabolic process
ghost, isoform B	Q9VQ94	1193	129,2	7,25	6,04	1,76	15	1	65,78	15,71	extracellular	chitin-based regulation of extracellular matrix
ubiquitin activating enzyme 1	O46111	1008	111,7	5,08	1,17	1,39	1	1	3,97	6,93	nucleus, cytoplasm	protein turnover
ubiquitin-specific protease 7	X2JEX7	1129	130,4	6,04	1,06	1,06	1	1	14,47	14,47	cytoplasmic	cysteine-type endopeptidase
capulet	Q7KN55	424	45,6	7,06	5,42	5,42	2	2	15,57	15,57	cortical cytoskeleton	regulation of adenylate cyclase activity, actin polymerization or depolymerization
Quiescin sulfhydryl oxidase 2	Q9VD61	552	62,7	6,24	4,71	1,66	1	1	3,12	4,05	extracellular	protein disulfide-isomerase
CG6656	Q9VD68	395	44,8	7,42	3,29	3,29	1	1	2,71	2,71	extracellular	histidine-type acid phosphatase
ATP synthase-γ chain (CG7610)	O01666	297	32,9	9,22	3,70	3,70	2	2	18,63	18,63	mitochondrion	proton-transporting ATP-synthase complex
Int6 homologue	O77410	435	51,1	6,79	3,22	3,22	2	2	20,12	20,12	endoplasmic reticulum	translational initiation
Lachesin	Q24372	359	39,9	5,09	24,31	24,31	8	8	34,81	34,81	membrane	homophilic plasma membrane adhesion
nebbish	Q9VIP4	1121	125,1	7,66	0,98	0,98	2	1	35,11	23,57	cytoplasmic	plus-end-directed kinesin ATPase
CG33998	Q6IG52	119	13,5	10,18	14,93	14,93	4	4	51,24	51,24	unknown	uncharacterized protein

## Sheet: Supplemental Table 2
Protein name	Accession #	Acccession # in STRING	STRING Name	Color of node in STRING network	Annotation
apoptosis inducing factor, isoform C	M9PBQ4	Q9VQ79	AIF		AIF - Putative apoptosis-inducing factor 1, mitochondrial; Probable NADH oxidoreductase (By similarity). Mitochondrial effector of cell death that plays roles in developmentally regulated cell death and normal mitochondrial function; Belongs to the FAD-dependent oxidoreductase family [a.k.a. FBgn0031392, CG7263, AIF-PC, Q9VQ79]
apoptosis inducing factor, isoform A	Q9VQ79	Q9VQ79	AIF		AIF - Putative apoptosis-inducing factor 1, mitochondrial; Probable NADH oxidoreductase (By similarity). Mitochondrial effector of cell death that plays roles in developmentally regulated cell death and normal mitochondrial function; Belongs to the FAD-dependent oxidoreductase family [a.k.a. FBgn0031392, CG7263, AIF-PA, Q9VQ79]
attacin C	Q95NH6	Q95NH6	AttC		AttC - Attacin-C is an immune inducible peptide that shows homology to antibacterial peptides having activity against Gram-negative bacteria; Belongs to the attacin/sarcotoxin-2 family [a.k.a. FBgn0041579, CG4740, AttC-PB, Q95NH6]
beta-coatomer protein	P45437	P45437	betaCOP	Blue: Antimicrobial or antiviral defense	betaCOP - Coatomer subunit beta; The coatomer is a cytosolic protein complex that binds to dilysine motifs and reversibly associates with Golgi non- clathrin-coated vesicles, which further mediate biosynthetic protein transport from the ER, via the Golgi up to the trans Golgi network. Coatomer complex is required for budding from Golgi membranes, and is essential for the retrograde Golgi-to-ER tr…
cecropin A1	C0HKQ7	C0HKQ7	CecA1		CecA1 - Cecropin A1 is an antibacterial peptide with activity against Gram-negative bacteria. It is expressed in the fat body during the systemic immune response and in various epithelia, and it is regulated at the transcriptional level, mostly by the Immune Deficiency pathway; Belongs to the cecropin family [a.k.a. FBgn0000276, CecA2, CG1365, C0HKQ7]
CG13551, isoform A	Q0E8X8	Q0E8X8	CG13551		CG13551 - Uncharacterized protein, isoform A; Enzyme inhibitor activity. It is involved in the biological process described with: negative regulation of nucleotide metabolic process; defense response to Gram-positive bacterium [a.k.a. FBgn0040660, Dmel_CG13551, CG13551-PB, Q0E8X8]
Eig71Ef	Q9VFE1	Q9VFE1	CG14861		CG14861 - Uncharacterized protein; Calcium ion binding [a.k.a. FBgn0038280, Dmel_CG14861, DmelCG14861, Q9VFE1]
CG18607	A1ZBI9	A1ZBI9	CG18607		CG18607 - MIP24650p; N-acetyltransferase activity [a.k.a. FBgn0034429, CG18607-RA, Dmel_CG18607, A1ZBI9]
CG9925	Q9VFP5	Q9VFP5	CG9925		CG9925 - RE70955p; Zinc ion binding. It is involved in the biological process described with: defense response to Gram-negative bacterium; positive regulation of innate immune response [a.k.a. FBgn0038191, DmelCG9925, Dmel_CG9925, Q9VFP5]
drosomycin	Q9VZQ4	Q9VZQ4	Drsl6		Drsl6 - Drosomycin-like 6 is a secreted peptide with homology to the antifungal peptide Drs [a.k.a. dro6, FBgn0052268, CG32268, Q9VZQ4]
Drosomycin-like 6	Q9VZQ4	Q9VZQ4	Drsl6		Drsl6 - Drosomycin-like 6 is a secreted peptide with homology to the antifungal peptide Drs [a.k.a. dro6, FBgn0052268, CG32268, Q9VZQ4]
Eig71Ea	Q9VUS3	Q9VUS3	Eig71Ea		Eig71Ea - Ecdysone-induced gene 71Ea; It is involved in the biological process described with: metamorphosis; defense response to bacterium [a.k.a. FBgn0004588, Dmel_CG16931, gene-I, Q9VUS3]
Eig71Eb, isoform B	Q27364	Q27364	Eig71Eb	Blue: Antimicrobial or antiviral defense	Eig71Eb - Ecdysone-induced gene 71Eb, isoform A; It is involved in the biological process described with: defense response to bacterium [a.k.a. FBgn0004589, Dmel_CG7355, CG7355, Q27364]
Eig71Ed	Q27241	Q27241	Eig71Ed	Blue: Antimicrobial or antiviral defense	Eig71Ed - Ecdysone-induced gene 71Ed; It is involved in the biological process described with: autophagic cell death; salivary gland cell autophagic cell death; defense response to bacterium [a.k.a. FBgn0004591, CG7350, BcDNA:LP04160, Q27241]
Eig71Eg	Q9VUT0	Q9VUT0	Eig71Eg		Eig71Eg - Ecdysone-induced gene 71Eg; It is involved in the biological process described with: defense response to bacterium [a.k.a. FBgn0004594, eig71Eg, DmelCG7336, Q9VUT0]
Eig71Eh	Q9VUT1	Q9VUT1	Eig71Eh		Eig71Eh - GEO13315p1; It is involved in the biological process described with: metamorphosis; defense response to bacterium [a.k.a. FBgn0014848, CG7594, EIG71-H, Q9VUT1]
Eig71Ei, isoform B	Q9VUT2	Q9VUT2	Eig71Ei		Eig71Ei - Eig71Ei, isoform A; It is involved in the biological process described with: metamorphosis; defense response to bacterium [a.k.a. FBgn0014849, Eig71Ei-RA, Dmel_CG7327, Q9VUT2]
Eig71Ej	Q24060	Q24060	Eig71Ej		Eig71Ej - GEO11774p1; It is involved in the biological process described with: autophagic cell death; salivary gland cell autophagic cell death; metamorphosis; defense response to bacterium [a.k.a. FBgn0014850, L71-10, CG7588, Q24060]
Eig71Ek	Q9VUT3	Q9VUT3	Eig71Ek		Eig71Ek - L71-11 protein; It is involved in the biological process described with: metamorphosis; defense response to bacterium [a.k.a. FBgn0014851, Dmel_CG7325, CG7325, Q9VUT3]
MstProx	Q9VIA4	Q9VIA4	MstProx		MstProx - MstProx; Transmembrane signaling receptor activity. It is involved in the biological process described with: defense response; signal transduction [a.k.a. FBgn0015770, Toll-3, mstprox, Q9VIA4]
nimrod B2	Q7KTA1	Q7KTA1	NimB2		NimB2 - Nimrod B2; It is involved in the biological process described with: mesoderm development; defense response to bacterium [a.k.a. nimB2, FBgn0028543, CG31839, Q7KTA1]
NUCB1	Q9VVK7	Q9VVK7	NUCB1	Blue: Antimicrobial or antiviral defense	NUCB1 - NUCB1; DNA binding; catalytic activity; calcium ion binding. It is involved in the biological process described with: defense response to Gram-negative bacterium; multicellular organism reproduction; carbohydrate metabolic process [a.k.a. FBgn0052190, DmelCG32190, CG5587, Q9VVK7]
unpaired 1, isoform B	Q9VWW4	Q9VWW4	os		os - Unpaired 1 (Upd1) is a secreted glycol-protein that is able to act at a distance as the primary ligand of the JAK/STAT signaling pathway. Although semi-redundant with upd2 and upd3, Upd1 depletion results in embryonic lethality with an atypical gap gene-like segmentation phenotype [a.k.a. FBgn0004956, l(1)YM55, Upd1, Q9VWW4]
sickie, isoform B	Q9VIQ9	Q9VIQ9	sick		sick - Sickie (Sick) is a cytoskeletal protein that positively regulates F-actin-mediated axonal growth by relaying the non-canonical RacGTPase-Slingshot-Cofilin pathway. Sick also mediates immune deficiency signaling pathway, which activates Rel [a.k.a. FBgn0263873, CG13958, sickie, Q9VIQ9]
thiolester containing protein II	Q8IPH4	Q8IPH4	Tep2	Blue: Antimicrobial or antiviral defense	Tep2 - Thioester-containing protein 2, isoform A; Endopeptidase inhibitor activity; peptidase inhibitor activity. It is involved in the biological process described with: phagocytosis; defense response to Gram-negative bacterium; antibacterial humoral response [a.k.a. TepII, FBgn0041182, TEP2mel, Q8IPH4]
TER94, isoform D (CG2331)	Q8IGZ2	Q8IGZ2	TER94	Blue: Antimicrobial or antiviral defense	TER94 - Transitional endoplasmic reticulum ATPase TER94; Necessary for the fragmentation of Golgi stacks during mitosis and for their reassembly after mitosis. Involved in the formation of the transitional endoplasmic reticulum (tER). The transfer of membranes from the endoplasmic reticulum to the Golgi apparatus occurs via 50-70 nm transition vesicles which derive from part-rough, part-smooth tr…
Gale, isoform B	Q9W0P5	Q9W0P5	Gale		Gale - UDP-glucose 4-epimerase; Catalyzes two distinct but analogous reactions: the reversible epimerization of UDP-glucose to UDP-galactose and the reversible epimerization of UDP-N-acetylglucosamine to UDP-N- acetylgalactosamine. The reaction with UDP-Gal plays a critical role in the Leloir pathway of galactose catabolism in which galactose is converted to the glycolytic intermediate glucose 6-…
adenosine deaminase-related growth factor A, isoform A	Q9VVK5	Q9VVK5	Adgf-A		Adgf-A - Adenosine deaminase-related growth factor A is an extracellular deaminase that regulates the level of extracellular adenosine by converting adenosine to inosine. This activity is important for regulation of systemic metabolism, especially during stress and infection [a.k.a. FBgn0036752, adgf-a, ADGDF-A, Q9VVK5]
Atox1	Q95RR1	Q95RR1	Atox1		Atox1 - Antioxidant 1 copper chaperone null mutants are unable to develop on low-copper food. Furthermore, the intestinal copper importer Ctr1B, which is regulated by copper demand, fails to be induced upon copper starvation in Atox1-/- larvae, while intestinal metallothionein is upregulated. This suggests intestinal copper accumulation, combined with insufficient delivery to the rest of the body…
abnormal wing discs	P08879	P08879	awd	Cyan: Systemic or upstream Immune response, stress response, or upstream antimicrobial defense	awd - Nucleoside diphosphate kinase; Major role in the synthesis of nucleoside triphosphates other than ATP. The ATP gamma phosphate is transferred to the NDP beta phosphate via a ping-pong mechanism, using a phosphorylated active-site intermediate [a.k.a. FBgn0000150, CG2210, K-pn, P08879]
catalase	P17336	P17336	Cat	Cyan: Systemic or upstream Immune response, stress response, or upstream antimicrobial defense	Cat - Catalase; Occurs in almost all aerobically respiring organisms and serves to protect cells from the toxic effects of hydrogen peroxide [a.k.a. FBgn0000261, CG6871, Cat-PA, P17336]
crammer	A1ZBK7	A1ZBK7	cer		cer - GEO13161p1; Cysteine-type peptidase activity; cysteine-type endopeptidase inhibitor activity. It is involved in the biological process described with: short-term memory; inhibition of cysteine-type endopeptidase activity; long-term memory [a.k.a. FBgn0034443, Dmel_CG10460, cer-RA, A1ZBK7]
Proliferating cell nuclear antigen 2	Q9VIT0	Q9VIT0	CG10262	Cyan: Systemic or upstream Immune response, stress response, or upstream antimicrobial defense	CG10262 - Proliferating cell nuclear antigen; This protein is an auxiliary protein of DNA polymerase delta and is involved in the control of eukaryotic DNA replication by increasing the polymerase's processibility during elongation of the leading strand [a.k.a. FBgn0032813, pcna2, DmPCNA2, Q9VIT0]
CG12384	Q7JRC0	Q7JRC0	CG12384		CG12384 - annotation not available [a.k.a. FBgn0033624, Dmel_CG12384, CG12384-PA, Q7JRC0]
CG12384, isoform A	Q7JRC0	Q7JRC0	CG12384		CG12384 - annotation not available [a.k.a. FBgn0033624, Dmel_CG12384, CG12384-PA, Q7JRC0]
CG14062	Q9VAU3	Q9VAU3	CG14062		CG14062 - LP23408p; Metal ion binding; hydrolase activity; nucleic acid binding [a.k.a. FBgn0039592, LP23408p, Dmel_CG14062, Q9VAU3]
CG14062	Q9VAU3	Q9VAU3	CG14062		CG14062 - LP23408p; Metal ion binding; hydrolase activity; nucleic acid binding [a.k.a. FBgn0039592, LP23408p, Dmel_CG14062, Q9VAU3]
CG1440	Q9W3F6	Q9W3F6	CG1440		CG1440 - CG1440, isoform D; Cysteine-type endopeptidase activity. It is involved in the biological process described with: proteolysis [a.k.a. FBgn0030038, DmelCG1440, Dmel_CG1440, Q9W3F6]
CG15111, isoform A	A1ZBH2	A1ZBH2	CG15111		CG15111 - annotation not available [a.k.a. FBgn0034419, CG15111-RB, Dmel_CG15111, A1ZBH2]
Immune induced molecule 33 (CG16712)	Q9VQT8	Q9VQT8	CG16712	Cyan: Systemic or upstream Immune response, stress response, or upstream antimicrobial defense	CG16712 - Immune induced molecule 33 belongs to a class of small secreted peptides released in the hemolymph upon systemic microbial infection [a.k.a. FBgn0031561, DmelCG16712, BcDNA:RH38008, Q9VQT8]
Kunitz proteinase inhibitor I2 (CG16713)	Q9VQT7	Q9VQT7	CG16713	Cyan: Systemic or upstream Immune response, stress response, or upstream antimicrobial defense	CG16713 - RH15675p; Serine-type endopeptidase inhibitor activity. It is involved in the biological process described with: lateral inhibition [a.k.a. FBgn0031560, DmelCG16713, CT37195, Q9VQT7]
CG16868	Q5BI42	Q5BI42	CG16868		CG16868 - annotation not available [a.k.a. FBgn0034498, CG16868-PA, UPI0000075CBD, Q5BI42]
CG31704, isoform B	Q8IPA4	Q8IPA4	CG31704		CG31704 - Uncharacterized protein, isoform A; Serine-type endopeptidase inhibitor activity. It is involved in the biological process described with: proteolysis; multicellular organism reproduction [a.k.a. FBgn0051704, Dmel_CG31704, DmelCG31704, Q8IPA4]
CG3328	Q9W1A0	Q9W1A0	CG3328		CG3328 - CG3328, isoform A; Sequence-specific DNA binding transcription factor activity; DNA binding. It is involved in the biological process described with: regulation of transcription, DNA-templated [a.k.a. FBgn0034985, Dmel_CG3328, CG3328-RA, Q9W1A0]
CG34280	A8JR33	A8JR33	CG34280		CG34280 - annotation not available [a.k.a. FBgn0085309, DmelCG34280, Dmel_CG34280, A8JR33]
CG3714, isoform G	M9PC31	CG3714	CG3714		CG3714 - Nicotinate phosphoribosyltransferase; Catalyzes the conversion of nicotinic acid (NA) to NA mononucleotide (NaMN)
CG42713	M9MRN8	M9MRN8	CG42713		CG42713 - Uncharacterized protein, isoform A; Serine-type endopeptidase inhibitor activity [a.k.a. FBgn0261630, DmelCG42713, DMG4-MB6.chr2L.16.012, M9MRN8]
CG42713	M9MRN8	M9MRN8	CG42713		CG42713 - Uncharacterized protein, isoform A; Serine-type endopeptidase inhibitor activity [a.k.a. FBgn0261630, DmelCG42713, DMG4-MB6.chr2L.16.012, M9MRN8]
CG42798, isoform B	A0A0B4JDD6	A0A0B4JDD6	CG42798		CG42798 - annotation not available [a.k.a. FBgn0261932, DmelCG42798, Dmel_CG42798, A0A0B4JDD6]
Neprilysin-like 8 (CG4580)	Q9VJK5	Q9VJK5	CG4580		CG4580 - CG4580; Metalloendopeptidase activity. It is involved in the biological process described with: proteolysis [a.k.a. FBgn0032585, DmelCG4580, Dmel_CG4580, Q9VJK5]
CG6543, isoform B	Q7JR58	Q7JR58	CG6543		CG6543 - CG6543, isoform A; enoyl-CoA hydratase activity. It is involved in the biological process described with: fatty acid beta-oxidation; Belongs to the enoyl-CoA hydratase/isomerase family [a.k.a. FBgn0033879, Dmel_CG6543, CG6543-PB, Q7JR58]
CG7627, isoform B	Q9VLN6	Q9VLN6	CG7627	Cyan: Systemic or upstream Immune response, stress response, or upstream antimicrobial defense	CG7627 - CG7627, isoform A; ATPase activity, coupled to transmembrane movement of substances; ATP binding; xenobiotic-transporting ATPase activity; transporter activity. It is involved in the biological process described with: transmembrane transport; wound healing [a.k.a. FBgn0032026, DmelCG7627, CG7627-RA, Q9VLN6]
CG7924	Q9VUD8	Q9VUD8	CG7924		CG7924 - annotation not available [a.k.a. FBgn0036416, Dmel_CG7924, DmelCG7924, Q9VUD8]
CG8993	Q9W022	Q9W022	CG8993	Cyan: Systemic or upstream Immune response, stress response, or upstream antimicrobial defense	CG8993 - GEO01508p1; Disulfide oxidoreductase activity; protein disulfide oxidoreductase activity. It is involved in the biological process described with: cellular response to DNA damage stimulus; cell redox homeostasis; glycerol ether metabolic process [a.k.a. FBgn0035334, 8993, Dmel_CG8993, Q9W022]
CG9186, isoform A	Q9W0H3	Q9W0H3	CG9186		CG9186 - Lipid droplet-associated hydrolase; Serine lipid hydrolase associated with lipid droplets (By similarity). Required for lipid droplet positioning and fat storage; Belongs to the AB hydrolase superfamily. LDAH family [a.k.a. FBgn0035206, CG9186-PA, CG9186-PB, Q9W0H3]
cysteine proteinase-1, isoform D	Q95029	Q95029	Cp1	Cyan: Systemic or upstream Immune response, stress response, or upstream antimicrobial defense	Cp1 - Cathepsin L; Important for the overall degradation of proteins in lysosomes. Essential for adult male and female fertility. May play a role in digestion; Belongs to the peptidase C1 family [a.k.a. FBgn0013770, CG6692, fs(2)50Ca, Q95029]
cysteine proteinase-1, isoform D	Q95029	Q95029	Cp1	Cyan: Systemic or upstream Immune response, stress response, or upstream antimicrobial defense	Cp1 - Cathepsin L; Important for the overall degradation of proteins in lysosomes. Essential for adult male and female fertility. May play a role in digestion; Belongs to the peptidase C1 family [a.k.a. FBgn0013770, CG6692, fs(2)50Ca, Q95029]
croquemort (crq) = scavenger receptor	Q27367	Q27367	crq	Cyan: Systemic or upstream Immune response, stress response, or upstream antimicrobial defense	crq - Croquemort (Crq) is a member of the scavenger receptor class B sub-family. Crq is expressed in plasmatocyte/macrophages and promotes apoptotic cell clearance. In epidermal cells it plays a role in phagosome maturation in both dendrite pruning and injury [a.k.a. FBgn0015924, CG4280, crq-PB, Q27367]
cyclophilin 1	P25007	P25007	Cyp1		Cyp1 - Peptidyl-prolyl cis-trans isomerase; PPIases accelerate the folding of proteins. It catalyzes the cis-trans isomerization of proline imidic peptide bonds in oligopeptides; Belongs to the cyclophilin-type PPIase family. PPIase A subfamily [a.k.a. FBgn0004432, CG9916, Cyp-1, P25007]
cystatin-like	P23779	P23779	Cys		Cys - Cystatin-like protein; Cysteine-type endopeptidase inhibitor activity. It is involved in the biological process described with: multicellular organism reproduction; Belongs to the cystatin family [a.k.a. FBgn0004629, CG8050, Cys-PA, P23779]
eclair	Q9I7K5	Q9I7K5	eca	Cyan: Systemic or upstream Immune response, stress response, or upstream antimicrobial defense	eca - Transmembrane emp24 domain-containing protein eca; Eca and bai are essential, though not redundant, for dorsoventral patterning of the embryo. Specifically required during early embryogenesis for the activity of maternal tkv, while the zygotic tkv is not affected. Involved in Golgi organization; Belongs to the EMP24/GP25L family [a.k.a. FBgn0069242, CG33104, eca-PA, Q9I7K5]
Eig71Ec	Q9VUS6	Q9VUS6	Eig71Ec	Cyan: Systemic or upstream Immune response, stress response, or upstream antimicrobial defense	Eig71Ec - Ecdysone-induced gene 71Ec; It is involved in the biological process described with: metamorphosis; defense response to bacterium [a.k.a. FBgn0004590, gene III, L71-3, Q9VUS6]
Eip55E	Q7JXZ2	Q7JXZ2	Eip55E		Eip55E - Eip55E, isoform A; Pyridoxal phosphate binding; catalytic activity; cystathionine gamma-lyase activity. It is involved in the biological process described with: glutathione biosynthetic process; sulfur amino acid metabolic process [a.k.a. FBgn0000566, Dmel_CG5345, CG5345, Q7JXZ2]
ERp60	Q3YMU0	Q3YMU0	ERp60		ERp60 - Protein disulfide isomerase activity. It is involved in the biological process described with: protein folding; cell redox homeostasis [a.k.a. FBgn0033663, CG8983, ERp60-RA, Q3YMU0]
ferritin 2 light chain homologue, isoform E	A0A0B4KHF0	A0A0B4KHF0	Fer2LCH		Fer2LCH - Ferritin 2 light chain homologue (Fer2LCH) is one of two subunits of the major iron storage complex, the ferritin molecule. In insects, ferritin is assembled from 12 Fer1HCH and 12 Fer2LCH subunits and can be found in the secretory pathway of cells and in hemolymph. Fer2LCH provides iron nucleation sites in the internal cavity of the complex required for iron mineralization and is essen…
ferritin 2 light chain homologue, isoform A	Q9VA83	Q9VA83	Fer2LCH		Fer2LCH - Ferritin 2 light chain homologue (Fer2LCH) is one of two subunits of the major iron storage complex, the ferritin molecule. In insects, ferritin is assembled from 12 Fer1HCH and 12 Fer2LCH subunits and can be found in the secretory pathway of cells and in hemolymph. Fer2LCH provides iron nucleation sites in the internal cavity of the complex required for iron mineralization and is essen…
foraging	P32023	P32023	for		for - cGMP-dependent protein kinase, isozyme 2 forms cD4/T1/T3A/T3B; Foraging (For) is a serine/threonine kinase and a member of the Protein Kinase G (PKG) family. For roles include feeding, locomotion, metabolism, development, olfactory habituation, learning and memory, stress, social behavior, as well as Malpighian tubule, heart, muscle and synaptic function [a.k.a. FBgn0000721, CG10033, DG2, P…
Glutathione synthetase 2 (CG32495)	Q8IQZ1	Q8IQZ1	GS		GS - Glutathione Synthetase (GSS) catalyses the production of the cellular antioxidant glutathione by the condensation of gamma-glutamylcysteine and glycine. GSS is involved in cellular oxidative stress responses [a.k.a. FBgn0030882, CG32495, DmelCG6835, Q8IQZ1]
Glutathione S transferase D1	P20432	P20432	GstD1	Cyan: Systemic or upstream Immune response, stress response, or upstream antimicrobial defense	GstD1 - Glutathione S-transferase D1; Conjugation of reduced glutathione to a wide number of exogenous and endogenous hydrophobic electrophiles. Has DDT dehydrochlorinase activity. May be involved in detoxification [a.k.a. FBgn0001149, GSTD1-1, GST, P20432]
Glutathione S transferase D9	Q9VGA0	Q9VGA0	GstD9	Cyan: Systemic or upstream Immune response, stress response, or upstream antimicrobial defense	GstD9 - Glutathione transferase activity. It is involved in the biological process described with: glutathione metabolic process [a.k.a. FBgn0038020, gstD9, gstd9, Q9VGA0]
Immune-regulated catalase, isoform B	Q9VEP8	Q9VEP8	Irc	Cyan: Systemic or upstream Immune response, stress response, or upstream antimicrobial defense	Irc - Immune-regulated catalase, isoform A; Peroxidase activity; catalase activity; heme binding. It is involved in the biological process described with: response to oxidative stress; oxidation-reduction process [a.k.a. FBgn0038465, IRC, Dmel_CG8913, Q9VEP8]
immune response deficient 1 (ird1)	A0A0B4KGX5	Q9VHH2	ird1		ird1 - Vacuolar protein sorting 15 (Vps15) is a serine/threonine protein kinase that is a core component of the Vps34/class III PI3-Kinase complex. Vps15 is required for the production of PI3P and influences multiple vesicle trafficking pathways, including autophagy and endocytosis [a.k.a. FBgn0260935, Vps15, Dmel_CG9746, Q9VHH2]
kenny, isoform B (CG16910)	A0A0B4K885	Q9GYV5	key	Cyan: Systemic or upstream Immune response, stress response, or upstream antimicrobial defense	key - NF-kappa-B essential modulator; The scaffold protein Kenny is, together with IKKbeta, a component of the IKK (IkappaB Kinase) complex, which participates in the activation of the transcription factor Rel in the Imd pathway. This pathway regulates the antibacterial response and other less characterized cellular processes [a.k.a. FBgn0041205, IKKGAMMA, CG16910, Q9GYV5]
lethal (2) 37Cc, isoform A	P24156	P24156	l(2)37Cc		l(2)37Cc - Protein l(2)37Cc; Required for larval metabolism or for the progression of the larva into a pupa [a.k.a. FBgn0002031, CG10691, l(2)37Cc-PA, P24156]
mesencephalic astrocyte-derived neurotrophic factor	Q9XZ63	Q9XZ63	Manf		Manf - Mesencephalic astrocyte-derived neurotrophic factor homolog; Required during the maturation of the embryonic nervous system for maintenance of neuronal and cuticular connectivity. Essential for maintenance of dopaminergic neurons and dopamine levels [a.k.a. FBgn0027095, CG7013, ARP-like, Q9XZ63]
male-specific lethal 3	P50536	P50536	msl-3		msl-3 - Male-specific lethal 3 is a chromodomain protein, reported to interact with H3K36me3, H4K20me1 and DNA. It is a member of the Male-Specific-Lethal dosage compensation complex, which increases male X chromosome transcription approximately two-fold. Homozygous mutant males die as larvae, while females are viable [a.k.a. FBgn0002775, CG8631, msl-3-PA, P50536]
myospheroid, isoform B	X2JE30	P11584	mys	Cyan: Systemic or upstream Immune response, stress response, or upstream antimicrobial defense	mys - Integrin beta-PS; Integrin alpha-PS1/beta-PS is a receptor for laminin. Integrin alpha-PS2/beta-PS is a receptor for Tig, wb and Ten-m. Contributes to endodermal integrity and adhesion between the midgut epithelium and the surrounding visceral muscle. Essential for migration of the primordial midgut cells and for maintaining, but not establishing, cell polarity in the midgut epithelium. The…
Niemann-Pick type C-2a	Q9VQ62	Q9VQ62	Npc2a		Npc2a - Protein NPC2 homolog; Functions redundantly with Npc2b in regulating sterol homeostasis and ecdysteroid biosynthesis, probably by controlling the availability of sterol substrate [a.k.a. FBgn0031381, NPC2, CG7291, Q9VQ62]
Neuropeptide-like precursor 2	Q9VU58	Q9VU58	Nplp2		Nplp2 - Neuropeptide-like 2; Neuropeptide hormone activity. It is involved in the biological process described with: neuropeptide signaling pathway; humoral immune response [a.k.a. FBgn0040813, CG11051, Nplp2-PC, Q9VU58]
PAPS synthetase, isoform B	Q961A8	Q961A8	Papss		Papss - PAPS synthetase, isoform D; ATP binding; sulfate adenylyltransferase (ATP) activity; adenylylsulfate kinase activity. It is involved in the biological process described with: imaginal disc-derived wing morphogenesis; sulfate assimilation [a.k.a. FBgn0020389, Paps, DmPAPSS, Q961A8]
PGRP-SB2	Q9VV96	Q9VV96	PGRP-SB2	Cyan: Systemic or upstream Immune response, stress response, or upstream antimicrobial defense	PGRP-SB2 - PGRP-SB2 is a secreted Peptidoglycan Recognition Protein (PGRP) with amidase activity against DAP-type peptidoglycan, a cell wall component found on Gram-negative bacteria and certain Gram positive bacteria. It is strongly induced upon bacterial infection by the Immune Deficiency pathway, suggesting a role as an immune effector [a.k.a. FBgn0043577, CG9697, PGRP-SB2-PB, Q9VV96]
poor Imd response upon knock-in (pirk)	Q9W2E6	Q9W2E6	pirk	Cyan: Systemic or upstream Immune response, stress response, or upstream antimicrobial defense	pirk - Poor Imd response upon knock-in is a negative regulator of the Immune Deficiency (Imd) pathway, acting at the level of PGRP-LC. Being regulated by the Imd pathway itself, it establishes a negative feedback loop adjusting Imd pathway activity to the severity of infection [a.k.a. FBgn0034647, CG15678, Dmel_CG15678, Q9W2E6]
polybromo	Q9VC36	Q9VC36	polybromo		polybromo - Polybromo; Chromatin binding. It is involved in the biological process described with: imaginal disc-derived leg morphogenesis; negative regulation of chromatin silencing; eggshell chorion assembly; vitelline membrane formation involved in chorion-containing eggshell formation [a.k.a. FBgn0039227, BAF180, POLYBROMO, Q9VC36]
proteasome 28kD subunit 1	P22769	P22769	Prosalpha4	Cyan: Systemic or upstream Immune response, stress response, or upstream antimicrobial defense	Prosalpha4 - Proteasome subunit alpha type-7-1; The proteasome is a multicatalytic proteinase complex which is characterized by its ability to cleave peptides with Arg, Phe, Tyr, Leu, and Glu adjacent to the leaving group at neutral or slightly basic pH. The proteasome has an ATP-dependent proteolytic activity; Belongs to the peptidase T1A family [a.k.a. Pros28.1, FBgn0004066, CG3422, P22769]
peroxiredoxin 5, isoform A	Q960M4	Q960M4	Prx5	Cyan: Systemic or upstream Immune response, stress response, or upstream antimicrobial defense	Prx5 - Peroxiredoxin 5, isoform A; Antioxidant activity; oxidoreductase activity. It is involved in the biological process described with: negative regulation of innate immune response; response to oxidative stress; determination of adult lifespan; negative regulation of apoptotic process; cell redox homeostasis [a.k.a. FBgn0038570, dPrxV, Dmel_CG7217, Q960M4]
Retinoblastoma-family protein	Q24472	Q24472	Rbf	Cyan: Systemic or upstream Immune response, stress response, or upstream antimicrobial defense	Rbf - Retinoblastoma-family protein (Rbf) binds to members of the E2F transcription factors and forms the DREAM complex, which regulates genes with diverse biological functions including cell cycle regulators, apoptosis regulators, and DNA replication/repair factors. Rbf can also bind chromosomal proteins and modulate genome stability. Rbf is negatively regulated by CycE-Cdk2 and CycD-Cdk4 cyclin…
Relish	Q94527	Q94527	Rel	Cyan: Systemic or upstream Immune response, stress response, or upstream antimicrobial defense	Rel - Nuclear factor NF-kappa-B p110 subunit; Plays a key role in the humoral immune response. Rel-p68 subunit translocates to the nucleus where it binds to the promoter of the Cecropin A1 gene and probably other antimicrobial peptide genes. I-kappa-B kinase complex (ird5 and key) and PGRP-LC are essential signaling components in transmitting the lipopolysaccharide (LPS) signal leading to cact de…
Sec22 ortholog (CG7359)	O77434	O77434	Sec22	Cyan: Systemic or upstream Immune response, stress response, or upstream antimicrobial defense	Sec22 - Secretory 22, isoform B; SNAP receptor activity. It is involved in the biological process described with: phagocytosis; retrograde vesicle-mediated transport, Golgi to ER; vesicle-mediated transport; ER to Golgi vesicle-mediated transport; vesicle fusion; Belongs to the synaptobrevin family [a.k.a. FBgn0260855, DmelCG7359, 34F3.8, O77434]
superoxide dismutase, isoform A	P61851	P61851	Sod	Cyan: Systemic or upstream Immune response, stress response, or upstream antimicrobial defense	Sod - Superoxide dismutase [Cu-Zn]; Destroys radicals which are normally produced within the cells and which are toxic to biological systems; Belongs to the Cu-Zn superoxide dismutase family [a.k.a. FBgn0003462, CG11793, Sod1, P61851]
serpin 77Ba	Q0E8C8	Q0E8C8	Spn77Ba		Spn77Ba - Serine protease inhibitor 77Ba; Serine protease inhibitor which plays an essential role in regulating the tracheal melanization immune response to bacterial and fungal infection. Acts by negatively regulating a protease cascade involving Mp1 and Sp7, that functions in the activation of the Hayan-phenoloxidase (PPO1) cascade; Belongs to the serpin family [a.k.a. FBgn0262057, CG6680, Spn7…
stubarista, isoform B	P38979	P38979	sta	Cyan: Systemic or upstream Immune response, stress response, or upstream antimicrobial defense	sta - 40S ribosomal protein SA; Required for the assembly and/or stability of the 40S ribosomal subunit. Required for the processing of the 20S rRNA- precursor to mature 18S rRNA in a late step of the maturation of 40S ribosomal subunits. Required during oogenesis and imaginal development [a.k.a. FBgn0003517, CG14792, Q9W583, P38979]
steamer duck, isoform A	Q9XYA7	Q9XYA7	stck		stck - LIM domain-containing protein; Steamer duck encodes PINCH, an adapter protein that directly binds and forms a complex with both Ilk and ics. PINCH is required for integrin-dependent cell adhesion and signaling [a.k.a. FBgn0020249, pin85A, Dmel_CG7954, Q9XYA7]
sulfonylurea receptor	Q9VL32	Q9VL32	Sur		Sur - ATP-binding cassette sub-family C member Sur; May function as regulatory subunit of ATP-sensitive potassium channels (KATP) and form KATP channels with a member of the ATP-sensitive inward rectifier potassium channel family (By similarity). May also have channel activity by itself (in vitro). May protect the heart during hypoxia. May protect against heart failure under conditions of tachyca…
TNF-receptor-associated factor 4 (Traf4)	A8DYU9	A8DYU9	Traf4		Traf4 - TNF-receptor-associated factor 4 [a.k.a. FBgn0026319, DTRAF1, DTRAF, A8DYU9]
Ubiquitin-5E	Q9W418	Q9W418	Ubi-p5E	Cyan: Systemic or upstream Immune response, stress response, or upstream antimicrobial defense	Ubi-p5E - Ubiquitin-5E, isoform A; Protein tag. It is involved in the biological process described with: ubiquitin-dependent protein catabolic process; protein ubiquitination; cellular protein modification process [a.k.a. FBgn0086558, Ubi, DmelCG32744, Q9W418]
CG5384	Q9VKZ8	Q9VKZ8	Usp14	Cyan: Systemic or upstream Immune response, stress response, or upstream antimicrobial defense	Usp14 - Ubiquitin specific protease 14 (Usp14) is a deubiquitinase that associates with the 19S component of the proteasome in a reversible manner. Usp14 functions include ubiquitin chain disassemblance for mono-ubiquitin recycling, control of protein degradation by the proteasome and regulation of proteasome subtrate interactions; Belongs to the peptidase C19 family [a.k.a. CG5384, FBgn0032216, …
vacuolar protein sorting 16B	Q9VAG4	Q9VAG4	Vps16B		Vps16B - Vacuolar protein sorting-associated protein 16B; Essential for phagosome maturation and the innate immune response to bacteria. During phagosome maturation it is required for the fusion of late endosomes/lysosomes and phagosomes [a.k.a. FBgn0039702, CG18112, fob, Q9VAG4]
CG1129	Q7JZB4	Q7JZB4	CG1129		CG1129 - Mannose-1-phosphate guanyltransferase beta; Mannose-1-phosphate guanylyltransferase activity. It is involved in the biological process described with: biosynthetic process [a.k.a. FBgn0037279, CG1129-PE, CG1129-PD, Q7JZB4]
CG1129	Q7JZB4	Q7JZB4	CG1129		CG1129 - Mannose-1-phosphate guanyltransferase beta; Mannose-1-phosphate guanylyltransferase activity. It is involved in the biological process described with: biosynthetic process [a.k.a. FBgn0037279, CG1129-PE, CG1129-PD, Q7JZB4]
CG1129, isoform B	Q7JZB4	Q7JZB4	CG1129		CG1129 - Mannose-1-phosphate guanyltransferase beta; Mannose-1-phosphate guanylyltransferase activity. It is involved in the biological process described with: biosynthetic process [a.k.a. FBgn0037279, CG1129-PE, CG1129-PD, Q7JZB4]
proteasome beta2 subunit-related 2	Q8T915	Q8T915	CG12161	Red: Molting and lubrication	CG12161 - Proteasome beta2 subunit-related 2; Threonine-type endopeptidase activity; endopeptidase activity. It is involved in the biological process described with: proteasome-mediated ubiquitin-dependent protein catabolic process [a.k.a. Prosbeta2R2, FBgn0037296, beta2R2, Q8T915]
collagen type IV, isoform C	P08120	P08120	Cg25C	Red: Molting and lubrication	Cg25C - Collagen alpha-1(IV) chain; Collagen type IV alpha 1 is a subunit of Collagen IV and a major component of basement membranes. It is required for muscle and epithelium integrity [a.k.a. FBgn0000299, DCg1, CG4145, P08120]
CG5897	B7FNL9	B7FNL9	CG5897		CG5897 - CG5897; Chitin binding; structural constituent of peritrophic membrane. It is involved in the biological process described with: chitin metabolic process [a.k.a. FBgn0036220, DmelCG5897, Dmel_CG5897, B7FNL9]
CG8460	Q9VLS0	Q9VLS0	CG8460		CG8460 - LD18607p; Chitinase activity. It is involved in the biological process described with: carbohydrate metabolic process; chitin catabolic process [a.k.a. FBgn0031996, Dmel_CG8460, DmelCG8460, Q9VLS0]
dumpy, isoform I	M9NER8	Q8MQX8	dp	Red: Molting and lubrication	dp - Dumpy, isoform Q; Extracellular matrix structural constituent; 4 iron, 4 sulfur cluster binding; calcium ion binding. It is involved in the biological process described with: lateral inhibition; chitin-based cuticle attachment to epithelium; chitin-based embryonic cuticle biosynthetic process; apposition of dorsal and ventral imaginal disc-derived wing surfaces; open tracheal system developm…
dumpy, isoform X	M9PCJ8	Q9U3W7	dp	Red: Molting and lubrication	dp - Dumpy, isoform Q; Extracellular matrix structural constituent; 4 iron, 4 sulfur cluster binding; calcium ion binding. It is involved in the biological process described with: lateral inhibition; chitin-based cuticle attachment to epithelium; chitin-based embryonic cuticle biosynthetic process; apposition of dorsal and ventral imaginal disc-derived wing surfaces; open tracheal system developm…
dipeptidyl aminopeptidase III, isoform B	Q9VHR8	Q9VHR8	DppIII		DppIII - Dipeptidyl peptidase 3; Degrades neuropeptide proctolin (RYLPT) by cleavage between Tyr and Leu residues; Belongs to the peptidase M49 family [a.k.a. FBgn0037580, CG7415, DppIII-PC, Q9VHR8]
enolase (CG17654)	P15007	P15007	Eno		Eno - Enolase; Phosphopyruvate hydratase activity; magnesium ion binding. It is involved in the biological process described with: glycolytic process; Belongs to the enolase family [a.k.a. FBgn0000579, CG17654, Eno-PF, P15007]
Imaginal disc growth factor 3 (CG4559)	Q8MLZ7	Q8MLZ7	Idgf3		Idgf3 - Chitinase-like protein Idgf3; Cooperates with insulin-like peptides to stimulate the proliferation, polarization and motility of imaginal disk cells. May act by stabilizing the binding of insulin-like peptides to its receptor through a simultaneous interaction with both molecules to form a multiprotein signaling complex; Belongs to the glycosyl hydrolase 18 family. IDGF subfamily [a.k.a. …
imaginal disc growth factor 4, isoform A	Q9W303	Q9W303	Idgf4		Idgf4 - Chitinase-like protein Idgf4; Cooperates with insulin-like peptides to stimulate the proliferation, polarization and motility of imaginal disk cells. May act by stabilizing the binding of insulin-like peptides to its receptor through a simultaneous interaction with both molecules to form a multiprotein signaling complex; Belongs to the glycosyl hydrolase 18 family. IDGF subfamily [a.k.a. …
jaguar, isoform N	A0A0B4LHV4	Q01989	jar		jar - Myosin heavy chain 95F; Myosin is a protein that binds to actin and has ATPase activity that is activated by actin. Together CLIP-190 and jar may coordinate the interaction between the actin and microtubule cytoskeleton. May link endocytic vesicles to microtubules and may be involved in transport in the early embryo and in the dynamic process of dorsal closure. It is believed that its funct…
matrix metalloproteinase 1 (CG4859)	Q9GTK3	Q9GTK3	Mmp1		Mmp1 - Matrix metalloproteinase 1 (Mmp1) is proteinase that cleaves proteins in the extracellular matrix. Mmp1 roles include tissue histolysis and remodeling during metamorphosis, tracheal remodeling, wound healing, wing regeneration, neoplastic growth, and circadian behavior. Mmp1 has been used as a reporter for JNK signaling since it is upregulated by the pathway; Belongs to the peptidase M10A …
mucin related 11Da	Q8IR74	Q8IR74	Mur11Da		Mur11Da - Mucin related 11Da; Extracellular matrix structural constituent. It is involved in the biological process described with: chorion-containing eggshell formation [a.k.a. FBgn0052644, CG32644, Dmel_CG32644, Q8IR74]
regulatory particle non-ATPase 9, isoform A	Q7KMP8	Q7KMP8	Rpn9	Red: Molting and lubrication	Rpn9 - 26S proteasome regulatory complex subunit p39A; Endopeptidase activity. It is involved in the biological process described with: proteolysis; proteasome-mediated ubiquitin-dependent protein catabolic process; regulation of exit from mitosis [a.k.a. FBgn0028691, S11, l(3)S071806b, Q7KMP8]
ghost, isoform B	Q9VQ94	Q9VQ94	Sec24CD	Red: Molting and lubrication	Sec24CD - Secretory 24CD, isoform C; Zinc ion binding; transporter activity; signal sequence binding [a.k.a. gho, FBgn0262126, sten, Q9VQ94]
ubiquitin activating enzyme 1	O46111	O46111	Uba1	Red: Molting and lubrication	Uba1 - ATP binding; ubiquitin activating enzyme activity. It is involved in the biological process described with: cell proliferation; neuron remodeling; regulation of programmed cell death; regulation of Ras protein signal transduction; regulation of growth; autophagy; mushroom body development; larval midgut cell programmed cell death; protein ubiquitination; lipid storage; Belongs to the ubiqu…
ubiquitin-specific protease 7	X2JEX7	Q9VYQ8	Usp7	Red: Molting and lubrication	Usp7 - Ubiquitin carboxyl-terminal hydrolase 7; Hydrolase that deubiquitinates target proteins [a.k.a. FBgn0030366, CG1490, Usp7-PC, Q9VYQ8]
capulet	Q7KN55	Q7KN55	capt		capt - Adenylyl cyclase-associated protein; Capulet (Capt) is a conserved actin binding protein that functions across eukaryotes to negatively regulate actin filament assembly. Different types of actin filament formation are differentially affected by the loss of Capt [a.k.a. FBgn0261458, capping protein, Dmel_CG33979, Q7KN55]
Quiescin sulfhydryl oxidase 2	Q9VD61	Q9VD61	CG17843	Yellow: Homeostasis, metabolic, cellular and/or developmental process	CG17843 - Flavin-linked sulfhydryl oxidase activity; oxidoreductase activity. It is involved in the biological process described with: oxidation-reduction process; multicellular organism reproduction; cell redox homeostasis [a.k.a. FBgn0038919, DmelCG17843, Erv1, Q9VD61]
CG6656	Q9VD68	Q9VD68	CG6656		CG6656 - GH19849p; Acid phosphatase activity; Belongs to the histidine acid phosphatase family [a.k.a. FBgn0038912, DmelCG6656, Dmel_CG6656, Q9VD68]
ATP synthase-γ chain (CG7610)	O01666	O01666	CG7610		CG7610 - ATP synthase subunit gamma, mitochondrial; Mitochondrial membrane ATP synthase (F(1)F(0) ATP synthase or Complex V) produces ATP from ADP in the presence of a proton gradient across the membrane which is generated by electron transport complexes of the respiratory chain. F-type ATPases consist of two structural domains, F(1) - containing the extramembraneous catalytic core, and F(0) - co…
Int6 homologue	O77410	O77410	Int6	Yellow: Homeostasis, metabolic, cellular and/or developmental process	Int6 - Eukaryotic translation initiation factor 3 subunit E; Component of the eukaryotic translation initiation factor 3 (eIF-3) complex, which is involved in protein synthesis of a specialized repertoire of mRNAs and, together with other initiation factors, stimulates binding of mRNA and methionyl-tRNAi to the 40S ribosome. The eIF-3 complex specifically targets and initiates translation of a su…
Lachesin	Q24372	Q24372	Lac		Lac - Lachesin; Required for normal tracheal development and maintenance of the trans-epithelial diffusion barrier. Functions as a homophilic cell-adhesion molecule. May play a role in early neuronal differentiation and axon outgrowth [a.k.a. FBgn0010238, CG12369, Lac-PA, Q24372]
nebbish	Q9VIP4	Q9VIP4	neb		neb - LP17758p; ATP binding; microtubule binding; protein phosphatase 1 binding; microtubule motor activity; plus-end-directed microtubule motor activity; chromatin binding. It is involved in the biological process described with: oogenesis; ovarian follicle cell development; meiotic nuclear division; mitotic cell cycle, embryonic; regulation of cell cycle; mitotic sister chromatid segregation; m…
CG33998	Q6IG52	Q6IG52	CG33998		CG33998 - annotation not available [a.k.a. FBgn0053998, Dmel_CG33998, HDC07203, Q6IG52]

## Sheet: Supplemental Table 3
GO Term ID	Process Description	Observed gene count	Background gene count	False Discovery Rate	Matching proteins within STRING network (IDs)	Matching proteins in STRING network (protein labels)
GO:0006950	response to stress	44	1067	1.22e-16	FBpp0070141,FBpp0071328,FBpp0071942,FBpp0072942,FBpp0074825,FBpp0074937,FBpp0074955,FBpp0075324,FBpp0075325,FBpp0075326,FBpp0075328,FBpp0075335,FBpp0075339,FBpp0075340,FBpp0077168,FBpp0077492,FBpp0077504,FBpp0078080,FBpp0079133,FBpp0080191,FBpp0080419,FBpp0080707,FBpp0080803,FBpp0081466,FBpp0082814,FBpp0084977,FBpp0087164,FBpp0087252,FBpp0087583,FBpp0088375,FBpp0100079,FBpp0111838,FBpp0271771,FBp…	AIF,Adgf-A,Atox1,AttC,CG10262,CG12384,CG13551,CG3714,CG7627,Cat,CecA1,Drsl6,ERp60,Eig71Ea,Eig71Eb,Eig71Ec,Eig71Ed,Eig71Eg,Eig71Eh,Eig71Ei,Eig71Ej,Eig71Ek,Fer2LCH,GS,Idgf3,Idgf4,Irc,Mmp1,NUCB1,NimB2,Npc2a,PGRP-SB2,Prx5,Rbf,Rel,Sod,Sur,Tep2,Traf4,Uba1,ird1,key,l(2)37Cc,sick
GO:0009617	response to bacterium	22	196	2.68e-15	FBpp0071599,FBpp0071942,FBpp0074937,FBpp0075324,FBpp0075325,FBpp0075326,FBpp0075328,FBpp0075335,FBpp0075339,FBpp0075340,FBpp0077235,FBpp0077492,FBpp0079133,FBpp0080191,FBpp0084977,FBpp0088375,FBpp0111838,FBpp0293877,FBpp0296952,FBpp0297062,FBpp0302887,FBpp0304433	AttC,CG13551,CG16712,CecA1,Eig71Ea,Eig71Eb,Eig71Ec,Eig71Ed,Eig71Eg,Eig71Eh,Eig71Ei,Eig71Ej,Eig71Ek,NUCB1,NimB2,Npc2a,Rel,Tep2,Traf4,key,pirk,sick
GO:0051707	response to other organism	27	373	5.92e-15	FBpp0071599,FBpp0071942,FBpp0072942,FBpp0074937,FBpp0075324,FBpp0075325,FBpp0075326,FBpp0075328,FBpp0075335,FBpp0075339,FBpp0075340,FBpp0077235,FBpp0077492,FBpp0077504,FBpp0079133,FBpp0080191,FBpp0084977,FBpp0088375,FBpp0111818,FBpp0111838,FBpp0293877,FBpp0296952,FBpp0297062,FBpp0302887,FBpp0304433,FBpp0304478,FBpp0305802	AIF,AttC,CG13551,CG16712,CecA1,Drsl6,Eig71Ea,Eig71Eb,Eig71Ec,Eig71Ed,Eig71Eg,Eig71Eh,Eig71Ei,Eig71Ej,Eig71Ek,Fer2LCH,NUCB1,NimB2,Npc2a,PGRP-SB2,Rel,TER94,Tep2,Traf4,key,pirk,sick
GO:0042742	defense response to bacterium	20	165	8.88e-15	FBpp0071942,FBpp0074937,FBpp0075324,FBpp0075325,FBpp0075326,FBpp0075328,FBpp0075335,FBpp0075339,FBpp0075340,FBpp0077492,FBpp0079133,FBpp0080191,FBpp0084977,FBpp0088375,FBpp0111838,FBpp0293877,FBpp0296952,FBpp0297062,FBpp0302887,FBpp0304433	AttC,CG13551,CecA1,Eig71Ea,Eig71Eb,Eig71Ec,Eig71Ed,Eig71Eg,Eig71Eh,Eig71Ei,Eig71Ej,Eig71Ek,NUCB1,NimB2,Npc2a,Rel,Tep2,Traf4,key,sick
GO:0098542	defense response to other organism	24	309	4.78e-14	FBpp0071942,FBpp0072942,FBpp0074937,FBpp0075324,FBpp0075325,FBpp0075326,FBpp0075328,FBpp0075335,FBpp0075339,FBpp0075340,FBpp0077492,FBpp0077504,FBpp0079133,FBpp0080191,FBpp0084977,FBpp0088375,FBpp0111838,FBpp0293877,FBpp0296952,FBpp0297062,FBpp0302887,FBpp0304433,FBpp0304478,FBpp0305802	AIF,AttC,CG13551,CecA1,Drsl6,Eig71Ea,Eig71Eb,Eig71Ec,Eig71Ed,Eig71Eg,Eig71Eh,Eig71Ei,Eig71Ej,Eig71Ek,Fer2LCH,NUCB1,NimB2,Npc2a,PGRP-SB2,Rel,Tep2,Traf4,key,sick
GO:0009605	response to external stimulus	34	898	8e-12	FBpp0070141,FBpp0071061,FBpp0071599,FBpp0071942,FBpp0072942,FBpp0074937,FBpp0074955,FBpp0075324,FBpp0075325,FBpp0075326,FBpp0075328,FBpp0075335,FBpp0075339,FBpp0075340,FBpp0077235,FBpp0077492,FBpp0077504,FBpp0079133,FBpp0080191,FBpp0081466,FBpp0084977,FBpp0087252,FBpp0088350,FBpp0088375,FBpp0099391,FBpp0111818,FBpp0111838,FBpp0293877,FBpp0296952,FBpp0297062,FBpp0302887,FBpp0304433,FBpp0304478,FBp…	AIF,Adgf-A,AttC,CG12384,CG13551,CG16712,CecA1,Drsl6,Eig71Ea,Eig71Eb,Eig71Ec,Eig71Ed,Eig71Eg,Eig71Eh,Eig71Ei,Eig71Ej,Eig71Ek,Fer2LCH,NUCB1,NimB2,Npc2a,PGRP-SB2,Rbf,Rel,TER94,Tep2,Traf4,capt,for,ird1,key,mys,pirk,sick
GO:0050896	response to stimulus	56	2621	8.58e-11	FBpp0070141,FBpp0071061,FBpp0071328,FBpp0071599,FBpp0071942,FBpp0072942,FBpp0074825,FBpp0074937,FBpp0074955,FBpp0075324,FBpp0075325,FBpp0075326,FBpp0075328,FBpp0075335,FBpp0075339,FBpp0075340,FBpp0075575,FBpp0077168,FBpp0077235,FBpp0077492,FBpp0077504,FBpp0077747,FBpp0078080,FBpp0079133,FBpp0080191,FBpp0080419,FBpp0080707,FBpp0080803,FBpp0081104,FBpp0081466,FBpp0082814,FBpp0084899,FBpp0084977,FBp…	AIF,Adgf-A,Atox1,AttC,CG10262,CG12384,CG13551,CG1440,CG16712,CG3714,CG7627,Cat,CecA1,Drsl6,ERp60,Eig71Ea,Eig71Eb,Eig71Ec,Eig71Ed,Eig71Eg,Eig71Eh,Eig71Ei,Eig71Ej,Eig71Ek,Fer2LCH,GS,Idgf3,Idgf4,Irc,Mmp1,MstProx,NUCB1,NimB2,Npc2a,Nplp2,PGRP-SB2,Prx5,Rbf,Rel,Sod,Sur,TER94,Tep2,Traf4,Uba1,Vps16B,capt,crq,for,ird1,key,l(2)37Cc,mys,os,pirk,sick
GO:0051704	multi-organism process	36	1406	6.46e-08	FBpp0070141,FBpp0071061,FBpp0071599,FBpp0071942,FBpp0072942,FBpp0074937,FBpp0075324,FBpp0075325,FBpp0075326,FBpp0075328,FBpp0075335,FBpp0075339,FBpp0075340,FBpp0077235,FBpp0077492,FBpp0077504,FBpp0079133,FBpp0080191,FBpp0080864,FBpp0084115,FBpp0084977,FBpp0087583,FBpp0088375,FBpp0099391,FBpp0111760,FBpp0111818,FBpp0111838,FBpp0290582,FBpp0293877,FBpp0294050,FBpp0296952,FBpp0297062,FBpp0302887,FBp…	AIF,AttC,CG13551,CG16712,CecA1,Drsl6,Eig71Ea,Eig71Eb,Eig71Ec,Eig71Ed,Eig71Eg,Eig71Eh,Eig71Ei,Eig71Ej,Eig71Ek,Fer2LCH,Mur11Da,NUCB1,NimB2,Npc2a,PGRP-SB2,Rbf,Rel,TER94,Tep2,Traf4,Uba1,capt,jar,key,mys,neb,os,pirk,polybromo,sick
GO:0042592	homeostatic process	18	457	7.2e-06	FBpp0071061,FBpp0072767,FBpp0074825,FBpp0077492,FBpp0077572,FBpp0078080,FBpp0078641,FBpp0081466,FBpp0082735,FBpp0083548,FBpp0087044,FBpp0087164,FBpp0087583,FBpp0099391,FBpp0100079,FBpp0111760,FBpp0111818,FBpp0304478	Atox1,CG17843,CG8993,Cat,Cg25C,ERp60,Eno,Fer2LCH,Lac,Manf,Npc2a,Prx5,TER94,Uba1,capt,ird1,mys,os
GO:0007552	metamorphosis	17	467	4.74e-05	FBpp0071061,FBpp0075328,FBpp0075335,FBpp0075339,FBpp0075340,FBpp0081336,FBpp0081466,FBpp0084115,FBpp0087583,FBpp0111760,FBpp0111818,FBpp0111838,FBpp0271771,FBpp0290582,FBpp0293877,FBpp0304433,FBpp0304622	Eig71Ea,Eig71Ec,Eig71Eh,Eig71Ei,Eig71Ej,Eig71Ek,Mmp1,TER94,Traf4,Uba1,dp,ird1,jar,mys,os,polybromo,stck
GO:0009056	catabolic process	22	817	0.00011	FBpp0070894,FBpp0071328,FBpp0073474,FBpp0073989,FBpp0074825,FBpp0074955,FBpp0077572,FBpp0078473,FBpp0079207,FBpp0080419,FBpp0081466,FBpp0083860,FBpp0084687,FBpp0086719,FBpp0086769,FBpp0087583,FBpp0100079,FBpp0111818,FBpp0111875,FBpp0296952,FBpp0304059,FBpp0305802	Adgf-A,CG12161,CG14062,CG1440,CG6543,CG8460,Cat,Cp1,Eno,Idgf3,Idgf4,PGRP-SB2,Prosalpha4,Prx5,Rpn9,TER94,Uba1,Ubi-p5E,Usp14,Usp7,ird1,key
GO:1901565	organonitrogen compound catabolic process	16	458	0.00016	FBpp0070894,FBpp0071328,FBpp0073474,FBpp0073989,FBpp0074955,FBpp0078473,FBpp0079207,FBpp0080419,FBpp0083860,FBpp0086719,FBpp0087583,FBpp0111818,FBpp0111875,FBpp0296952,FBpp0304059,FBpp0305802	Adgf-A,CG12161,CG1440,CG8460,Cp1,Idgf3,Idgf4,PGRP-SB2,Prosalpha4,Rpn9,TER94,Uba1,Ubi-p5E,Usp14,Usp7,key
GO:0044248	cellular catabolic process	20	727	0.00024	FBpp0070894,FBpp0071328,FBpp0073474,FBpp0073989,FBpp0074825,FBpp0074955,FBpp0077572,FBpp0078473,FBpp0079207,FBpp0080419,FBpp0081466,FBpp0083860,FBpp0084687,FBpp0086719,FBpp0086769,FBpp0087583,FBpp0100079,FBpp0111818,FBpp0111875,FBpp0304059	Adgf-A,CG12161,CG14062,CG1440,CG6543,CG8460,Cat,Cp1,Eno,Idgf3,Idgf4,Prosalpha4,Prx5,Rpn9,TER94,Uba1,Ubi-p5E,Usp14,Usp7,ird1
GO:0002376	immune system process	13	321	0.00027	FBpp0071061,FBpp0072455,FBpp0074955,FBpp0075575,FBpp0077747,FBpp0078510,FBpp0084899,FBpp0084977,FBpp0088375,FBpp0296952,FBpp0297062,FBpp0304478,FBpp0305802	Adgf-A,AttC,CG1129,CecA1,Fer2LCH,Gale,Nplp2,PGRP-SB2,Rel,Vps16B,crq,key,mys
GO:0032502	developmental process	44	2729	0.00027	FBpp0070141,FBpp0071061,FBpp0071328,FBpp0072455,FBpp0074348,FBpp0074825,FBpp0074955,FBpp0075328,FBpp0075335,FBpp0075339,FBpp0075340,FBpp0077236,FBpp0077492,FBpp0077504,FBpp0078510,FBpp0078641,FBpp0080191,FBpp0080419,FBpp0080864,FBpp0081336,FBpp0081466,FBpp0081576,FBpp0082735,FBpp0084115,FBpp0085223,FBpp0087044,FBpp0087583,FBpp0088350,FBpp0088375,FBpp0099391,FBpp0100079,FBpp0111760,FBpp0111818,FBp…	AIF,Adgf-A,CG1129,CG16713,Cat,Cg25C,Eig71Ea,Eig71Ec,Eig71Eh,Eig71Ei,Eig71Ej,Eig71Ek,Gale,Idgf3,Idgf4,Lac,Manf,Mmp1,Mur11Da,NimB2,Npc2a,Prx5,Rbf,Rel,Sec24CD,Sod,Sur,TER94,Traf4,Uba1,awd,betaCOP,capt,dp,eca,for,ird1,jar,mys,neb,os,polybromo,sick,stck
GO:0048856	anatomical structure development	43	2628	0.00027	FBpp0070141,FBpp0071061,FBpp0071328,FBpp0072455,FBpp0074348,FBpp0074825,FBpp0074955,FBpp0075328,FBpp0075335,FBpp0075339,FBpp0075340,FBpp0077492,FBpp0077504,FBpp0078510,FBpp0078641,FBpp0080191,FBpp0080419,FBpp0080864,FBpp0081336,FBpp0081466,FBpp0081576,FBpp0082735,FBpp0084115,FBpp0085223,FBpp0087044,FBpp0087583,FBpp0088350,FBpp0088375,FBpp0099391,FBpp0100079,FBpp0111760,FBpp0111818,FBpp0111838,FBp…	AIF,Adgf-A,CG1129,Cat,Cg25C,Eig71Ea,Eig71Ec,Eig71Eh,Eig71Ei,Eig71Ej,Eig71Ek,Gale,Idgf3,Idgf4,Lac,Manf,Mmp1,Mur11Da,NimB2,Npc2a,Prx5,Rbf,Rel,Sec24CD,Sod,Sur,TER94,Traf4,Uba1,awd,betaCOP,capt,dp,eca,for,ird1,jar,mys,neb,os,polybromo,sick,stck
GO:0050829	defense response to Gram-negative bacterium	7	70	0.00027	FBpp0074937,FBpp0079133,FBpp0084977,FBpp0088375,FBpp0111838,FBpp0296952,FBpp0302887	CecA1,NUCB1,Rel,Tep2,Traf4,key,sick
GO:0010669	epithelial structure maintenance	5	25	0.0003	FBpp0071061,FBpp0078641,FBpp0081466,FBpp0087044,FBpp0111760	Cg25C,Lac,ird1,mys,os
GO:0065008	regulation of biological quality	27	1285	0.00038	FBpp0070141,FBpp0071061,FBpp0072611,FBpp0072767,FBpp0074348,FBpp0074825,FBpp0077492,FBpp0077572,FBpp0078080,FBpp0078641,FBpp0081466,FBpp0082735,FBpp0083548,FBpp0085223,FBpp0087044,FBpp0087164,FBpp0087583,FBpp0088375,FBpp0099391,FBpp0100079,FBpp0111760,FBpp0111818,FBpp0271771,FBpp0302999,FBpp0304478,FBpp0304622,FBpp0305736	Atox1,CG17843,CG8993,CG9186,Cat,Cg25C,ERp60,Eno,Fer2LCH,Lac,Manf,Mmp1,Npc2a,Prx5,Rbf,Rel,Sec24CD,Sod,TER94,Uba1,awd,betaCOP,capt,dp,ird1,mys,os
GO:0051346	negative regulation of hydrolase activity	8	114	0.00047	FBpp0071942,FBpp0074610,FBpp0077235,FBpp0077236,FBpp0079133,FBpp0082439,FBpp0085735,FBpp0292120	CG13551,CG16712,CG16713,CG42713,Cys,Spn77Ba,Tep2,cer
GO:0007275	multicellular organism development	38	2277	0.00061	FBpp0071061,FBpp0071328,FBpp0072455,FBpp0074825,FBpp0074955,FBpp0075328,FBpp0075335,FBpp0075339,FBpp0075340,FBpp0077492,FBpp0078510,FBpp0078641,FBpp0080419,FBpp0080864,FBpp0081336,FBpp0081466,FBpp0081576,FBpp0082735,FBpp0084115,FBpp0085223,FBpp0087044,FBpp0087583,FBpp0088350,FBpp0088375,FBpp0099391,FBpp0100079,FBpp0111760,FBpp0111818,FBpp0111838,FBpp0271771,FBpp0288707,FBpp0290582,FBpp0293877,FBp…	Adgf-A,CG1129,Cat,Cg25C,Eig71Ea,Eig71Ec,Eig71Eh,Eig71Ei,Eig71Ej,Eig71Ek,Gale,Idgf3,Idgf4,Lac,Manf,Mmp1,Npc2a,Prx5,Rel,Sec24CD,Sod,Sur,TER94,Traf4,Uba1,awd,capt,dp,eca,for,ird1,jar,mys,neb,os,polybromo,sick,stck
GO:0010951	negative regulation of endopeptidase activity	7	84	0.00061	FBpp0074610,FBpp0077235,FBpp0077236,FBpp0079133,FBpp0082439,FBpp0085735,FBpp0292120	CG16712,CG16713,CG42713,Cys,Spn77Ba,Tep2,cer
GO:0042737	drug catabolic process	6	55	0.00061	FBpp0071328,FBpp0074825,FBpp0074955,FBpp0079207,FBpp0080419,FBpp0100079	Adgf-A,CG8460,Cat,Idgf3,Idgf4,Prx5
GO:1901575	organic substance catabolic process	19	735	0.00063	FBpp0070894,FBpp0071328,FBpp0073474,FBpp0073989,FBpp0074955,FBpp0077572,FBpp0078473,FBpp0079207,FBpp0080419,FBpp0083860,FBpp0084687,FBpp0086719,FBpp0086769,FBpp0087583,FBpp0111818,FBpp0111875,FBpp0296952,FBpp0304059,FBpp0305802	Adgf-A,CG12161,CG14062,CG1440,CG6543,CG8460,Cp1,Eno,Idgf3,Idgf4,PGRP-SB2,Prosalpha4,Rpn9,TER94,Uba1,Ubi-p5E,Usp14,Usp7,key
GO:0009057	macromolecule catabolic process	15	482	0.00068	FBpp0070894,FBpp0071328,FBpp0073474,FBpp0073989,FBpp0078473,FBpp0079207,FBpp0080419,FBpp0083860,FBpp0084687,FBpp0086719,FBpp0087583,FBpp0111818,FBpp0296952,FBpp0304059,FBpp0305802	CG12161,CG14062,CG8460,Cp1,Idgf3,Idgf4,PGRP-SB2,Prosalpha4,Rpn9,TER94,Uba1,Ubi-p5E,Usp14,Usp7,key
GO:0098754	detoxification	6	63	0.0011	FBpp0074825,FBpp0082814,FBpp0100079,FBpp0290195,FBpp0304478,FBpp0305736	Cat,Fer2LCH,GS,Irc,Prx5,Sod
GO:0002682	regulation of immune system process	9	181	0.0012	FBpp0071599,FBpp0074610,FBpp0074825,FBpp0076635,FBpp0077747,FBpp0081466,FBpp0088375,FBpp0100079,FBpp0296952	Cat,Prx5,Rel,Spn77Ba,crq,ird1,key,msl-3,pirk
GO:0050776	regulation of immune response	7	107	0.0019	FBpp0071599,FBpp0074610,FBpp0077747,FBpp0081466,FBpp0088375,FBpp0100079,FBpp0296952	Prx5,Rel,Spn77Ba,crq,ird1,key,pirk
GO:0009791	post-embryonic development	16	611	0.0023	FBpp0071061,FBpp0072455,FBpp0074955,FBpp0077492,FBpp0078510,FBpp0078641,FBpp0081336,FBpp0081466,FBpp0084115,FBpp0087583,FBpp0111760,FBpp0111818,FBpp0111838,FBpp0271771,FBpp0290582,FBpp0304622	Adgf-A,CG1129,Cg25C,Gale,Mmp1,Npc2a,TER94,Traf4,Uba1,dp,ird1,jar,mys,os,polybromo,stck
GO:0060249	anatomical structure homeostasis	8	152	0.0023	FBpp0071061,FBpp0078641,FBpp0081466,FBpp0082735,FBpp0087044,FBpp0099391,FBpp0111760,FBpp0111818	Cg25C,Lac,Manf,TER94,capt,ird1,mys,os
GO:0006955	immune response	9	202	0.0025	FBpp0075575,FBpp0077747,FBpp0084899,FBpp0084977,FBpp0088375,FBpp0296952,FBpp0297062,FBpp0304478,FBpp0305802	AttC,CecA1,Fer2LCH,Nplp2,PGRP-SB2,Rel,Vps16B,crq,key
GO:0048731	system development	29	1657	0.0028	FBpp0071061,FBpp0071328,FBpp0072455,FBpp0074825,FBpp0074955,FBpp0077492,FBpp0078510,FBpp0078641,FBpp0080419,FBpp0081336,FBpp0081466,FBpp0081576,FBpp0082735,FBpp0084115,FBpp0085223,FBpp0087044,FBpp0087583,FBpp0088350,FBpp0088375,FBpp0099391,FBpp0111760,FBpp0111818,FBpp0111838,FBpp0271771,FBpp0288707,FBpp0290582,FBpp0302887,FBpp0302999,FBpp0304622	Adgf-A,CG1129,Cat,Cg25C,Gale,Idgf3,Idgf4,Lac,Manf,Mmp1,Npc2a,Rel,Sec24CD,Sur,TER94,Traf4,Uba1,awd,capt,dp,eca,for,ird1,jar,mys,os,polybromo,sick,stck
GO:0016331	morphogenesis of embryonic epithelium	7	123	0.0037	FBpp0071061,FBpp0078641,FBpp0081336,FBpp0087044,FBpp0111838,FBpp0271771,FBpp0290582	Cg25C,Lac,Mmp1,Traf4,jar,mys,stck
GO:0012501	programmed cell death	8	170	0.0039	FBpp0070141,FBpp0077504,FBpp0077747,FBpp0081466,FBpp0084687,FBpp0087252,FBpp0087583,FBpp0111818	AIF,CG12384,CG14062,Rbf,TER94,Uba1,crq,ird1
GO:0017144	drug metabolic process	12	391	0.0041	FBpp0071328,FBpp0074825,FBpp0074955,FBpp0077504,FBpp0077572,FBpp0079207,FBpp0080419,FBpp0082735,FBpp0084907,FBpp0085889,FBpp0100079,FBpp0291417	AIF,Adgf-A,CG5897,CG7610,CG8460,Cat,Eip55E,Eno,Idgf3,Idgf4,Manf,Prx5
GO:0019725	cellular homeostasis	9	230	0.0051	FBpp0072767,FBpp0078080,FBpp0082735,FBpp0083548,FBpp0087164,FBpp0099391,FBpp0100079,FBpp0111818,FBpp0304478	Atox1,CG17843,CG8993,ERp60,Fer2LCH,Manf,Prx5,TER94,capt
GO:0051186	cofactor metabolic process	9	238	0.0063	FBpp0071942,FBpp0074825,FBpp0077168,FBpp0077572,FBpp0082078,FBpp0085889,FBpp0099824,FBpp0100079,FBpp0290195	CG13551,CG3714,Cat,Eip55E,Eno,GS,GstD1,GstD9,Prx5
GO:0007507	heart development	6	102	0.0081	FBpp0071061,FBpp0074825,FBpp0078641,FBpp0087044,FBpp0271771,FBpp0288707	Cat,Cg25C,Lac,Mmp1,Sur,mys
GO:0034198	cellular response to amino acid starvation	3	13	0.0084	FBpp0081466,FBpp0087252,FBpp0088375	CG12384,Rel,ird1
GO:1901564	organonitrogen compound metabolic process	40	2860	0.0087	FBpp0070279,FBpp0070894,FBpp0071328,FBpp0071942,FBpp0073474,FBpp0073989,FBpp0074017,FBpp0074657,FBpp0074955,FBpp0075104,FBpp0076635,FBpp0077168,FBpp0077504,FBpp0077572,FBpp0078080,FBpp0078473,FBpp0079207,FBpp0080419,FBpp0080422,FBpp0081331,FBpp0081466,FBpp0082078,FBpp0082735,FBpp0083860,FBpp0084907,FBpp0085223,FBpp0085735,FBpp0085889,FBpp0086719,FBpp0087583,FBpp0088350,FBpp0099824,FBpp0111818,FBp…	AIF,Adgf-A,Atox1,CG12161,CG13551,CG1440,CG3714,CG4580,CG5897,CG7610,CG8460,Cp1,Cyp1,DppIII,Eip55E,Eno,GS,GstD1,GstD9,Idgf3,Idgf4,Int6,Manf,Mmp1,PGRP-SB2,Papss,Prosalpha4,Rpn9,TER94,Uba1,Ubi-p5E,Usp14,Usp7,awd,cer,for,ird1,key,msl-3,sta
GO:0009888	tissue development	20	1029	0.0091	FBpp0070141,FBpp0071061,FBpp0071328,FBpp0078641,FBpp0080191,FBpp0080419,FBpp0080864,FBpp0081336,FBpp0081576,FBpp0084115,FBpp0085223,FBpp0087044,FBpp0087583,FBpp0099391,FBpp0111760,FBpp0111838,FBpp0271771,FBpp0290582,FBpp0294050,FBpp0304622	Cg25C,Idgf3,Idgf4,Lac,Mmp1,Mur11Da,NimB2,Rbf,Traf4,Uba1,awd,capt,dp,eca,jar,mys,neb,os,polybromo,stck
GO:0060429	epithelium development	19	949	0.0091	FBpp0070141,FBpp0071061,FBpp0071328,FBpp0078641,FBpp0080419,FBpp0080864,FBpp0081336,FBpp0081576,FBpp0084115,FBpp0085223,FBpp0087044,FBpp0087583,FBpp0099391,FBpp0111760,FBpp0111838,FBpp0271771,FBpp0290582,FBpp0294050,FBpp0304622	Cg25C,Idgf3,Idgf4,Lac,Mmp1,Mur11Da,Rbf,Traf4,Uba1,awd,capt,dp,eca,jar,mys,neb,os,polybromo,stck
GO:0006026	aminoglycan catabolic process	4	37	0.0092	FBpp0071328,FBpp0079207,FBpp0080419,FBpp0305802	CG8460,Idgf3,Idgf4,PGRP-SB2
GO:0030162	regulation of proteolysis	8	204	0.0092	FBpp0074610,FBpp0077235,FBpp0077236,FBpp0079133,FBpp0082439,FBpp0085735,FBpp0111818,FBpp0292120	CG16712,CG16713,CG42713,Cys,Spn77Ba,TER94,Tep2,cer
GO:0030163	protein catabolic process	10	315	0.0092	FBpp0070894,FBpp0073474,FBpp0073989,FBpp0078473,FBpp0083860,FBpp0086719,FBpp0087583,FBpp0111818,FBpp0296952,FBpp0304059	CG12161,Cp1,Prosalpha4,Rpn9,TER94,Uba1,Ubi-p5E,Usp14,Usp7,key
GO:0045824	negative regulation of innate immune response	3	14	0.0092	FBpp0071599,FBpp0074610,FBpp0100079	Prx5,Spn77Ba,pirk
GO:0065007	biological regulation	54	4357	0.0092	FBpp0070141,FBpp0071061,FBpp0071599,FBpp0071942,FBpp0072165,FBpp0072611,FBpp0072767,FBpp0073474,FBpp0074348,FBpp0074610,FBpp0074825,FBpp0074955,FBpp0075575,FBpp0076635,FBpp0077235,FBpp0077236,FBpp0077492,FBpp0077572,FBpp0077747,FBpp0078080,FBpp0078641,FBpp0079133,FBpp0080803,FBpp0080864,FBpp0081104,FBpp0081336,FBpp0081466,FBpp0081576,FBpp0082439,FBpp0082735,FBpp0083548,FBpp0084115,FBpp0084899,FBp…	Adgf-A,Atox1,CG10262,CG12384,CG13551,CG16712,CG16713,CG17843,CG3328,CG42713,CG8993,CG9186,Cat,Cg25C,Cys,ERp60,Eno,Fer2LCH,Lac,Manf,Mmp1,MstProx,Npc2a,Nplp2,Prx5,Rbf,Rel,Sec24CD,Sod,Spn77Ba,TER94,Tep2,Traf4,Uba1,Usp7,Vps16B,awd,betaCOP,capt,cer,crq,dp,eca,for,ird1,jar,key,msl-3,mys,neb,os,pirk,polybromo,stck
GO:1901136	carbohydrate derivative catabolic process	5	70	0.0092	FBpp0071328,FBpp0074955,FBpp0079207,FBpp0080419,FBpp0305802	Adgf-A,CG8460,Idgf3,Idgf4,PGRP-SB2
GO:0009987	cellular process	75	6847	0.0096	FBpp0070141,FBpp0070279,FBpp0070894,FBpp0071061,FBpp0071328,FBpp0071942,FBpp0072611,FBpp0072767,FBpp0073474,FBpp0073989,FBpp0074017,FBpp0074348,FBpp0074657,FBpp0074825,FBpp0074955,FBpp0075104,FBpp0075575,FBpp0076635,FBpp0077168,FBpp0077236,FBpp0077492,FBpp0077504,FBpp0077572,FBpp0077747,FBpp0078080,FBpp0078473,FBpp0078641,FBpp0079207,FBpp0080419,FBpp0080707,FBpp0080803,FBpp0080864,FBpp0081104,FBp…	AIF,Adgf-A,Atox1,CG10262,CG12161,CG12384,CG13551,CG14062,CG1440,CG16713,CG17843,CG3714,CG5897,CG6543,CG6656,CG7610,CG8460,CG8993,CG9186,Cat,CecA1,Cg25C,Cp1,Cyp1,ERp60,Eip55E,Eno,Fer2LCH,GS,GstD1,GstD9,Idgf3,Idgf4,Int6,Irc,Lac,Manf,Mmp1,MstProx,Mur11Da,Npc2a,Nplp2,Papss,Prosalpha4,Prx5,Rbf,Rel,Rpn9,Sec22,Sec24CD,Sod,TER94,Traf4,Uba1,Ubi-p5E,Usp14,Usp7,Vps16B,awd,betaCOP,capt,crq,eca,for,ird1,jar,k…
GO:0002831	regulation of response to biotic stimulus	6	112	0.01	FBpp0071599,FBpp0074610,FBpp0081466,FBpp0088375,FBpp0100079,FBpp0296952	Prx5,Rel,Spn77Ba,ird1,key,pirk
GO:0009886	post-embryonic animal morphogenesis	12	453	0.0101	FBpp0071061,FBpp0078641,FBpp0081336,FBpp0081466,FBpp0084115,FBpp0087583,FBpp0111760,FBpp0111818,FBpp0111838,FBpp0271771,FBpp0290582,FBpp0304622	Cg25C,Mmp1,TER94,Traf4,Uba1,dp,ird1,jar,mys,os,polybromo,stck
GO:0048513	animal organ development	21	1150	0.0115	FBpp0071061,FBpp0071328,FBpp0072455,FBpp0074825,FBpp0074955,FBpp0078510,FBpp0078641,FBpp0080419,FBpp0081336,FBpp0081576,FBpp0084115,FBpp0087044,FBpp0087583,FBpp0099391,FBpp0111760,FBpp0111838,FBpp0271771,FBpp0288707,FBpp0290582,FBpp0302999,FBpp0304622	Adgf-A,CG1129,Cat,Cg25C,Gale,Idgf3,Idgf4,Lac,Mmp1,Sec24CD,Sur,Traf4,Uba1,capt,dp,eca,jar,mys,os,polybromo,stck
GO:0098869	cellular oxidant detoxification	4	43	0.0134	FBpp0074825,FBpp0082814,FBpp0100079,FBpp0305736	Cat,Irc,Prx5,Sod
GO:0043900	regulation of multi-organism process	7	169	0.0138	FBpp0071599,FBpp0074610,FBpp0081466,FBpp0088375,FBpp0100079,FBpp0111818,FBpp0296952	Prx5,Rel,Spn77Ba,TER94,ird1,key,pirk
GO:0006979	response to oxidative stress	6	124	0.0153	FBpp0074825,FBpp0077168,FBpp0078080,FBpp0082814,FBpp0100079,FBpp0305736	Atox1,CG3714,Cat,Irc,Prx5,Sod
GO:0032101	regulation of response to external stimulus	7	173	0.0153	FBpp0071599,FBpp0074610,FBpp0081466,FBpp0088350,FBpp0088375,FBpp0100079,FBpp0296952	Prx5,Rel,Spn77Ba,for,ird1,key,pirk
GO:0007475	apposition of dorsal and ventral imaginal disc-derived wing surfaces	3	19	0.0158	FBpp0071061,FBpp0081336,FBpp0304622	dp,mys,stck
GO:0042060	wound healing	5	82	0.0158	FBpp0071328,FBpp0080419,FBpp0271771,FBpp0297935,FBpp0304478	CG7627,Fer2LCH,Idgf3,Idgf4,Mmp1
GO:0061057	peptidoglycan recognition protein signaling pathway	3	19	0.0158	FBpp0077492,FBpp0088375,FBpp0296952	Npc2a,Rel,key
GO:0009636	response to toxic substance	7	177	0.0163	FBpp0074825,FBpp0082814,FBpp0100079,FBpp0111875,FBpp0290195,FBpp0304478,FBpp0305736	CG1440,Cat,Fer2LCH,GS,Irc,Prx5,Sod
GO:0035152	regulation of tube architecture, open tracheal system	5	84	0.0163	FBpp0071061,FBpp0085223,FBpp0087044,FBpp0271771,FBpp0302999	Lac,Mmp1,Sec24CD,awd,mys
GO:0051603	proteolysis involved in cellular protein catabolic process	9	291	0.0163	FBpp0070894,FBpp0073474,FBpp0073989,FBpp0078473,FBpp0083860,FBpp0086719,FBpp0087583,FBpp0111818,FBpp0304059	CG12161,Cp1,Prosalpha4,Rpn9,TER94,Uba1,Ubi-p5E,Usp14,Usp7
GO:0045454	cell redox homeostasis	4	49	0.018	FBpp0072767,FBpp0083548,FBpp0087164,FBpp0100079	CG17843,CG8993,ERp60,Prx5
GO:0006888	endoplasmic reticulum to Golgi vesicle-mediated transport	4	50	0.0189	FBpp0074348,FBpp0081576,FBpp0301847,FBpp0302999	Sec22,Sec24CD,betaCOP,eca
GO:0038061	NIK/NF-kappaB signaling	2	4	0.0189	FBpp0088375,FBpp0111838	Rel,Traf4
GO:0048598	embryonic morphogenesis	8	241	0.0189	FBpp0071061,FBpp0078641,FBpp0081336,FBpp0087044,FBpp0111760,FBpp0111838,FBpp0271771,FBpp0290582	Cg25C,Lac,Mmp1,Traf4,jar,mys,os,stck
GO:0050667	homocysteine metabolic process	2	4	0.0189	FBpp0085889,FBpp0111875	CG1440,Eip55E
GO:0090382	phagosome maturation	2	4	0.0189	FBpp0077747,FBpp0084899	Vps16B,crq
GO:0045088	regulation of innate immune response	4	52	0.0201	FBpp0071599,FBpp0074610,FBpp0088375,FBpp0100079	Prx5,Rel,Spn77Ba,pirk
GO:0032269	negative regulation of cellular protein metabolic process	8	246	0.0202	FBpp0074610,FBpp0077235,FBpp0077236,FBpp0079133,FBpp0081336,FBpp0082439,FBpp0085735,FBpp0292120	CG16712,CG16713,CG42713,Cys,Spn77Ba,Tep2,cer,stck
GO:0048707	instar larval or pupal morphogenesis	11	440	0.0204	FBpp0071061,FBpp0081336,FBpp0081466,FBpp0084115,FBpp0087583,FBpp0111760,FBpp0111818,FBpp0111838,FBpp0271771,FBpp0290582,FBpp0304622	Mmp1,TER94,Traf4,Uba1,dp,ird1,jar,mys,os,polybromo,stck
GO:0006749	glutathione metabolic process	4	53	0.0205	FBpp0082078,FBpp0085889,FBpp0099824,FBpp0290195	Eip55E,GS,GstD1,GstD9
GO:0033554	cellular response to stress	12	512	0.0205	FBpp0070141,FBpp0074825,FBpp0074955,FBpp0080707,FBpp0080803,FBpp0081466,FBpp0087164,FBpp0087252,FBpp0087583,FBpp0088375,FBpp0290195,FBpp0305736	Adgf-A,CG10262,CG12384,Cat,ERp60,GS,Rbf,Rel,Sod,Uba1,ird1,l(2)37Cc
GO:0008152	metabolic process	57	4926	0.0214	FBpp0070141,FBpp0070279,FBpp0070894,FBpp0071328,FBpp0071942,FBpp0072455,FBpp0072767,FBpp0073474,FBpp0073989,FBpp0074017,FBpp0074657,FBpp0074825,FBpp0074937,FBpp0074955,FBpp0075104,FBpp0076635,FBpp0077168,FBpp0077492,FBpp0077504,FBpp0077572,FBpp0078080,FBpp0078473,FBpp0078510,FBpp0079207,FBpp0080419,FBpp0080422,FBpp0080803,FBpp0081331,FBpp0081466,FBpp0082078,FBpp0082735,FBpp0082814,FBpp0083537,FBp…	AIF,Adgf-A,Atox1,CG10262,CG1129,CG12161,CG13551,CG14062,CG1440,CG17843,CG18607,CG3714,CG4580,CG5897,CG6543,CG6656,CG7610,CG8460,CG8993,Cat,Cp1,Cyp1,DppIII,Eip55E,Eno,GS,Gale,GstD1,GstD9,Idgf3,Idgf4,Int6,Irc,Manf,Mmp1,NUCB1,Npc2a,PGRP-SB2,Papss,Prosalpha4,Prx5,Rbf,Rel,Rpn9,Sod,TER94,Uba1,Ubi-p5E,Usp14,Usp7,awd,cer,for,ird1,key,msl-3,sta
GO:0007591	molting cycle, chitin-based cuticle	5	94	0.0216	FBpp0071328,FBpp0080419,FBpp0271771,FBpp0290582,FBpp0304622	Idgf3,Idgf4,Mmp1,dp,jar
GO:0031347	regulation of defense response	5	94	0.0216	FBpp0071599,FBpp0074610,FBpp0088375,FBpp0100079,FBpp0296952	Prx5,Rel,Spn77Ba,key,pirk
GO:0006032	chitin catabolic process	3	24	0.0217	FBpp0071328,FBpp0079207,FBpp0080419	CG8460,Idgf3,Idgf4
GO:0006750	glutathione biosynthetic process	2	5	0.0217	FBpp0085889,FBpp0290195	Eip55E,GS
GO:0072593	reactive oxygen species metabolic process	3	24	0.0217	FBpp0074825,FBpp0100079,FBpp0305736	Cat,Prx5,Sod
GO:0045216	cell-cell junction organization	5	96	0.0222	FBpp0085223,FBpp0087044,FBpp0111838,FBpp0271771,FBpp0290582	Lac,Mmp1,Traf4,awd,jar
GO:0035096	larval midgut cell programmed cell death	3	25	0.0228	FBpp0081466,FBpp0087583,FBpp0111818	TER94,Uba1,ird1
GO:0048569	post-embryonic animal organ development	11	454	0.0228	FBpp0071061,FBpp0072455,FBpp0074955,FBpp0078510,FBpp0081336,FBpp0084115,FBpp0111760,FBpp0111838,FBpp0271771,FBpp0290582,FBpp0304622	Adgf-A,CG1129,Gale,Mmp1,Traf4,dp,jar,mys,os,polybromo,stck
GO:0051172	negative regulation of nitrogen compound metabolic process	13	604	0.0236	FBpp0070141,FBpp0073474,FBpp0074610,FBpp0077235,FBpp0077236,FBpp0079133,FBpp0081336,FBpp0082439,FBpp0084115,FBpp0085735,FBpp0087252,FBpp0088375,FBpp0292120	CG12384,CG16712,CG16713,CG42713,Cys,Rbf,Rel,Spn77Ba,Tep2,Usp7,cer,polybromo,stck
GO:0006511	ubiquitin-dependent protein catabolic process	8	261	0.0239	FBpp0070894,FBpp0073474,FBpp0073989,FBpp0078473,FBpp0083860,FBpp0087583,FBpp0111818,FBpp0304059	CG12161,Prosalpha4,Rpn9,TER94,Uba1,Ubi-p5E,Usp14,Usp7
GO:0006790	sulfur compound metabolic process	6	150	0.0248	FBpp0074657,FBpp0082078,FBpp0085889,FBpp0099824,FBpp0111875,FBpp0290195	CG1440,Eip55E,GS,GstD1,GstD9,Papss
GO:0035295	tube development	14	691	0.0252	FBpp0071061,FBpp0071328,FBpp0078641,FBpp0080419,FBpp0081336,FBpp0081576,FBpp0084115,FBpp0099391,FBpp0111760,FBpp0111838,FBpp0271771,FBpp0290582,FBpp0302999,FBpp0304622	Cg25C,Idgf3,Idgf4,Mmp1,Sec24CD,Traf4,capt,dp,eca,jar,mys,os,polybromo,stck
GO:0002165	instar larval or pupal development	12	542	0.026	FBpp0071061,FBpp0077492,FBpp0081336,FBpp0081466,FBpp0084115,FBpp0087583,FBpp0111760,FBpp0111818,FBpp0111838,FBpp0271771,FBpp0290582,FBpp0304622	Mmp1,Npc2a,TER94,Traf4,Uba1,dp,ird1,jar,mys,os,polybromo,stck
GO:0009653	anatomical structure morphogenesis	23	1465	0.0262	FBpp0070141,FBpp0071061,FBpp0074348,FBpp0074825,FBpp0078641,FBpp0081336,FBpp0081466,FBpp0084115,FBpp0085223,FBpp0087044,FBpp0087583,FBpp0088350,FBpp0088375,FBpp0099391,FBpp0111760,FBpp0111818,FBpp0111838,FBpp0271771,FBpp0290582,FBpp0294050,FBpp0302887,FBpp0302999,FBpp0304622	Cat,Cg25C,Lac,Mmp1,Mur11Da,Rbf,Rel,Sec24CD,TER94,Traf4,Uba1,awd,betaCOP,capt,dp,for,ird1,jar,mys,os,polybromo,sick,stck
GO:0002164	larval development	6	155	0.0272	FBpp0071061,FBpp0072455,FBpp0074955,FBpp0078510,FBpp0271771,FBpp0290582	Adgf-A,CG1129,Gale,Mmp1,jar,mys
GO:0007444	imaginal disc development	12	548	0.0272	FBpp0071061,FBpp0071328,FBpp0080419,FBpp0081336,FBpp0081576,FBpp0084115,FBpp0099391,FBpp0111760,FBpp0111838,FBpp0271771,FBpp0290582,FBpp0304622	Idgf3,Idgf4,Mmp1,Traf4,capt,dp,eca,jar,mys,os,polybromo,stck
GO:0007391	dorsal closure	5	106	0.0278	FBpp0071061,FBpp0078641,FBpp0081336,FBpp0111838,FBpp0290582	Cg25C,Traf4,jar,mys,stck
GO:0051188	cofactor biosynthetic process	5	107	0.0287	FBpp0071942,FBpp0077168,FBpp0077572,FBpp0085889,FBpp0290195	CG13551,CG3714,Eip55E,Eno,GS
GO:0080134	regulation of response to stress	7	214	0.0287	FBpp0071599,FBpp0074610,FBpp0081336,FBpp0088375,FBpp0100079,FBpp0111838,FBpp0296952	Prx5,Rel,Spn77Ba,Traf4,key,pirk,stck
GO:0035001	dorsal trunk growth, open tracheal system	2	7	0.0288	FBpp0071061,FBpp0271771	Mmp1,mys
GO:0038001	paracrine signaling	2	7	0.0288	FBpp0074825,FBpp0111760	Cat,os
GO:0044265	cellular macromolecule catabolic process	10	409	0.0288	FBpp0070894,FBpp0073474,FBpp0073989,FBpp0078473,FBpp0083860,FBpp0084687,FBpp0086719,FBpp0087583,FBpp0111818,FBpp0304059	CG12161,CG14062,Cp1,Prosalpha4,Rpn9,TER94,Uba1,Ubi-p5E,Usp14,Usp7
GO:0065009	regulation of molecular function	14	710	0.0288	FBpp0070141,FBpp0071942,FBpp0074610,FBpp0075575,FBpp0077235,FBpp0077236,FBpp0079133,FBpp0080803,FBpp0082439,FBpp0085735,FBpp0099391,FBpp0111760,FBpp0111838,FBpp0292120	CG10262,CG13551,CG16712,CG16713,CG42713,Cys,Nplp2,Rbf,Spn77Ba,Tep2,Traf4,capt,cer,os
GO:0002064	epithelial cell development	9	343	0.0292	FBpp0070141,FBpp0071061,FBpp0080864,FBpp0084115,FBpp0087583,FBpp0111760,FBpp0111838,FBpp0290582,FBpp0294050	Mur11Da,Rbf,Traf4,Uba1,jar,mys,neb,os,polybromo
GO:0048666	neuron development	12	565	0.0324	FBpp0071061,FBpp0077492,FBpp0081466,FBpp0082735,FBpp0087583,FBpp0088350,FBpp0088375,FBpp0099391,FBpp0111760,FBpp0111818,FBpp0271771,FBpp0302887	Manf,Mmp1,Npc2a,Rel,TER94,Uba1,capt,for,ird1,mys,os,sick
GO:0031324	negative regulation of cellular metabolic process	13	645	0.0335	FBpp0070141,FBpp0073474,FBpp0074610,FBpp0077235,FBpp0077236,FBpp0079133,FBpp0081336,FBpp0082439,FBpp0084115,FBpp0085735,FBpp0087252,FBpp0088375,FBpp0292120	CG12384,CG16712,CG16713,CG42713,Cys,Rbf,Rel,Spn77Ba,Tep2,Usp7,cer,polybromo,stck
GO:0060729	intestinal epithelial structure maintenance	2	8	0.034	FBpp0078641,FBpp0111760	Cg25C,os
GO:0061355	Wnt protein secretion	2	8	0.034	FBpp0081576,FBpp0301847	Sec22,eca
GO:0030048	actin filament-based movement	3	33	0.0361	FBpp0111760,FBpp0111838,FBpp0290582	Traf4,jar,os
GO:0032501	multicellular organismal process	42	3441	0.0377	FBpp0070141,FBpp0071061,FBpp0071328,FBpp0072455,FBpp0074825,FBpp0074955,FBpp0075328,FBpp0075335,FBpp0075339,FBpp0075340,FBpp0077492,FBpp0078510,FBpp0078641,FBpp0080419,FBpp0080864,FBpp0081336,FBpp0081466,FBpp0081576,FBpp0082735,FBpp0084115,FBpp0085223,FBpp0085735,FBpp0087044,FBpp0087583,FBpp0088350,FBpp0088375,FBpp0099391,FBpp0100079,FBpp0111760,FBpp0111818,FBpp0111838,FBpp0271771,FBpp0288707,FBp…	Adgf-A,CG1129,Cat,Cg25C,Eig71Ea,Eig71Ec,Eig71Eh,Eig71Ei,Eig71Ej,Eig71Ek,Fer2LCH,Gale,Idgf3,Idgf4,Lac,Manf,Mmp1,Mur11Da,Npc2a,Prx5,Rbf,Rel,Sec24CD,Sod,Sur,TER94,Traf4,Uba1,awd,capt,cer,dp,eca,for,ird1,jar,mys,neb,os,polybromo,sick,stck
GO:0031936	negative regulation of chromatin silencing	2	9	0.0395	FBpp0076635,FBpp0084115	msl-3,polybromo
GO:0050790	regulation of catalytic activity	11	510	0.0406	FBpp0071942,FBpp0074610,FBpp0077235,FBpp0077236,FBpp0079133,FBpp0080803,FBpp0082439,FBpp0085735,FBpp0099391,FBpp0111838,FBpp0292120	CG10262,CG13551,CG16712,CG16713,CG42713,Cys,Spn77Ba,Tep2,Traf4,capt,cer
GO:0009267	cellular response to starvation	4	73	0.0407	FBpp0074955,FBpp0081466,FBpp0087252,FBpp0088375	Adgf-A,CG12384,Rel,ird1
GO:0008360	regulation of cell shape	4	74	0.0424	FBpp0071061,FBpp0099391,FBpp0111760,FBpp0302999	Sec24CD,capt,mys,os
GO:0003007	heart morphogenesis	3	36	0.0434	FBpp0074825,FBpp0087044,FBpp0271771	Cat,Lac,Mmp1
GO:1900424	regulation of defense response to bacterium	3	36	0.0434	FBpp0071599,FBpp0088375,FBpp0296952	Rel,key,pirk
GO:0001700	embryonic development via the syncytial blastoderm	6	179	0.045	FBpp0071061,FBpp0078641,FBpp0081336,FBpp0111760,FBpp0111838,FBpp0290582	Cg25C,Traf4,jar,mys,os,stck
GO:0030097	hemopoiesis	4	76	0.045	FBpp0071061,FBpp0072455,FBpp0074955,FBpp0078510	Adgf-A,CG1129,Gale,mys
GO:0042744	hydrogen peroxide catabolic process	2	10	0.045	FBpp0074825,FBpp0100079	Cat,Prx5
GO:0030707	ovarian follicle cell development	8	306	0.0451	FBpp0070141,FBpp0071061,FBpp0080864,FBpp0084115,FBpp0087583,FBpp0111760,FBpp0290582,FBpp0294050	Mur11Da,Rbf,Uba1,jar,mys,neb,os,polybromo
GO:0044272	sulfur compound biosynthetic process	3	37	0.0451	FBpp0074657,FBpp0085889,FBpp0290195	Eip55E,GS,Papss
GO:0035167	larval lymph gland hemopoiesis	3	38	0.0467	FBpp0072455,FBpp0074955,FBpp0078510	Adgf-A,CG1129,Gale
GO:0048523	negative regulation of cellular process	19	1198	0.0467	FBpp0070141,FBpp0071061,FBpp0071599,FBpp0073474,FBpp0074610,FBpp0076635,FBpp0077235,FBpp0077236,FBpp0079133,FBpp0081336,FBpp0082439,FBpp0084115,FBpp0085735,FBpp0087252,FBpp0088375,FBpp0100079,FBpp0111818,FBpp0292120,FBpp0296952	CG12384,CG16712,CG16713,CG42713,Cys,Prx5,Rbf,Rel,Spn77Ba,TER94,Tep2,Usp7,cer,key,msl-3,mys,pirk,polybromo,stck
GO:0072522	purine-containing compound biosynthetic process	5	128	0.0476	FBpp0074657,FBpp0074955,FBpp0077572,FBpp0084907,FBpp0085223	Adgf-A,CG7610,Eno,Papss,awd
GO:0017001	antibiotic catabolic process	2	11	0.0487	FBpp0074825,FBpp0100079	Cat,Prx5
GO:0006959	humoral immune response	4	80	0.0492	FBpp0075575,FBpp0084977,FBpp0297062,FBpp0304478	AttC,CecA1,Fer2LCH,Nplp2
GO:0048468	cell development	20	1300	0.0492	FBpp0070141,FBpp0071061,FBpp0077492,FBpp0077504,FBpp0078641,FBpp0080864,FBpp0081466,FBpp0082735,FBpp0084115,FBpp0087583,FBpp0088350,FBpp0088375,FBpp0099391,FBpp0111760,FBpp0111818,FBpp0111838,FBpp0271771,FBpp0290582,FBpp0294050,FBpp0302887	AIF,Cg25C,Manf,Mmp1,Mur11Da,Npc2a,Rbf,Rel,TER94,Traf4,Uba1,capt,for,ird1,jar,mys,neb,os,polybromo,sick

## Sheet: Supplemental Table 4
PMID	Description	Observed Gene Count	Background Gene Count	False Discovery Rate	IDs of Matching Proteins in STRING Network	Labels of Matching Proteins in STRING Network
PMID:27884110	(2016) Tsetse fly tolerance to T. brucei infection: transcriptome analysis of trypanosome-associated changes in the tsetse fly salivary gland.	11	86	6.58e-06	FBpp0071061,FBpp0071599,FBpp0074955,FBpp0077747,FBpp0079133,FBpp0084977,FBpp0087044,FBpp0088375,FBpp0099824,FBpp0271771,FBpp0296952	Adgf-A,CecA1,GstD1,Lac,Mmp1,Rel,Tep2,crq,key,mys,pirk
PMID:24996860	(2014) Hemolymph proteome changes during worker brood development match the biological divergences between western honey bees (Apis mellifera) and eastern honey bees (Apis cerana).	8	40	3.97e-05	FBpp0071328,FBpp0074017,FBpp0077572,FBpp0080707,FBpp0085223,FBpp0087164,FBpp0099824,FBpp0305736	Cyp1,ERp60,Eno,GstD1,Idgf4,Sod,awd,l(2)37Cc
PMID:23550122	(2013) Reproductive status alters transcriptomic response to infection in female Drosophila melanogaster.	8	71	0.0015	FBpp0071599,FBpp0079133,FBpp0084907,FBpp0084977,FBpp0088375,FBpp0288707,FBpp0297062,FBpp0305802	AttC,CG7610,CecA1,PGRP-SB2,Rel,Sur,Tep2,pirk
PMID:21203476	(2010) Role for sumoylation in systemic inflammation and immune homeostasis in Drosophila larvae.	7	50	0.0017	FBpp0071061,FBpp0071328,FBpp0078641,FBpp0080419,FBpp0082814,FBpp0088375,FBpp0288707	Cg25C,Idgf3,Idgf4,Irc,Rel,Sur,mys
PMID:28932814	(2017) The Gut Commensal Microbiome of Drosophila melanogaster Is Modified by the Endosymbiont Wolbachia.	5	17	0.0028	FBpp0084977,FBpp0088375,FBpp0111760,FBpp0288707,FBpp0297062	AttC,CecA1,Rel,Sur,os
PMID:25057463	(2014) Enzymology of the nematode cuticle: A potential drug target?	5	18	0.0029	FBpp0074017,FBpp0078641,FBpp0082439,FBpp0086719,FBpp0304622	Cg25C,Cp1,Cyp1,Cys,dp
PMID:31554796	(2019) Damage sensing by a Nox-Ask1-MKK3-p38 signaling pathway mediates regeneration in the adult Drosophila midgut.	6	40	0.0047	FBpp0071061,FBpp0074825,FBpp0077747,FBpp0099824,FBpp0111760,FBpp0305736	Cat,GstD1,Sod,crq,mys,os
PMID:19500410	(2009) Comparative profiling of the transcriptional response to infection in two species of Drosophila by short-read cDNA sequencing.	5	24	0.0075	FBpp0072942,FBpp0079133,FBpp0084977,FBpp0088375,FBpp0297062	AttC,CecA1,Drsl6,Rel,Tep2
PMID:22368770	(2012) The Drosophila melanogaster host model.	7	76	0.0094	FBpp0071599,FBpp0074825,FBpp0077747,FBpp0079133,FBpp0084977,FBpp0088375,FBpp0296952	Cat,CecA1,Rel,Tep2,crq,key,pirk
PMID:24318927	(2013) Inducible defenses stay up late: temporal patterns of immune gene expression in Tenebrio molitor.	5	26	0.0094	FBpp0071061,FBpp0077747,FBpp0084977,FBpp0088375,FBpp0297062	AttC,CecA1,Rel,crq,mys
PMID:25652699	(2015) TDP-43 Proteinopathy and ALS: Insights into Disease Mechanisms and Therapeutic Targets.	4	11	0.0094	FBpp0111818,FBpp0304059,FBpp0304622,FBpp0305736	Sod,TER94,Usp14,dp
PMID:28520752	(2017) Antimicrobial peptides extend lifespan in Drosophila.	5	26	0.0094	FBpp0071599,FBpp0082814,FBpp0084977,FBpp0088375,FBpp0288707	CecA1,Irc,Rel,Sur,pirk
PMID:29097655	(2017) Kenny mediates selective autophagic degradation of the IKK complex to control innate immune responses.	5	26	0.0094	FBpp0070894,FBpp0086719,FBpp0088375,FBpp0288707,FBpp0296952	Cp1,Rel,Sur,Ubi-p5E,key
PMID:30119996	(2018) The Kinase IKKBeta Regulates a STING- and NF-KB-Dependent Antiviral Response Pathway in Drosophila.	5	28	0.0094	FBpp0072942,FBpp0077236,FBpp0084977,FBpp0088375,FBpp0296952	CG16713,CecA1,Drsl6,Rel,key
PMID:27117654	(2015) Macrophages and cellular immunity in Drosophila melanogaster.	6	53	0.0098	FBpp0071061,FBpp0074955,FBpp0077747,FBpp0078641,FBpp0084977,FBpp0088375	Adgf-A,CecA1,Cg25C,Rel,crq,mys
PMID:10953009	(2000) The roles of integrin-linked kinase in the regulation of myogenic differentiation.	4	13	0.0102	FBpp0071061,FBpp0078641,FBpp0081336,FBpp0290582	Cg25C,jar,mys,stck
PMID:22262460	(2012) A secreted MMP is required for reepithelialization during wound healing.	4	13	0.0102	FBpp0071061,FBpp0078641,FBpp0087583,FBpp0288707	Cg25C,Sur,Uba1,mys
PMID:24135149	(2013) Cellular mechanics of germ band retraction in Drosophila.	4	13	0.0102	FBpp0070894,FBpp0071061,FBpp0087044,FBpp0288707	Lac,Sur,Ubi-p5E,mys
PMID:29677000	(2018) Stress resistance and lifespan enhanced by downregulation of antimicrobial peptide genes in the Imd pathway.	4	13	0.0102	FBpp0088375,FBpp0099824,FBpp0297062,FBpp0305736	AttC,GstD1,Rel,Sod
PMID:21264297	(2011) Innate immune responses of Drosophila melanogaster are altered by spaceflight.	6	57	0.0104	FBpp0077747,FBpp0078641,FBpp0079133,FBpp0084977,FBpp0088375,FBpp0111760	CecA1,Cg25C,Rel,Tep2,crq,os
PMID:22606343	(2012) Functional characterization of the infection-inducible peptide Edin in Drosophila melanogaster.	5	32	0.0104	FBpp0071599,FBpp0084977,FBpp0088375,FBpp0288707,FBpp0297062	AttC,CecA1,Rel,Sur,pirk
PMID:25145345	(2014) Gene discovery and differential expression analysis of humoral immune response elements in female Culicoides sonorensis (Diptera: Ceratopogonidae).	5	32	0.0104	FBpp0071599,FBpp0084977,FBpp0088375,FBpp0111760,FBpp0296952	CecA1,Rel,key,os,pirk
PMID:28634323	(2017) Intestinal microbial dysbiosis aggravates the progression of Alzheimer's disease in Drosophila.	4	14	0.0104	FBpp0074825,FBpp0084977,FBpp0099824,FBpp0288707	Cat,CecA1,GstD1,Sur
PMID:28753614	(2017) The Drosophila Duox maturation factor is a key component of a positive feedback loop that sustains regeneration signaling.	6	59	0.0107	FBpp0074825,FBpp0078641,FBpp0099824,FBpp0111760,FBpp0271771,FBpp0288707	Cat,Cg25C,GstD1,Mmp1,Sur,os
PMID:25477468	(2014) An ancient defense system eliminates unfit cells from developing tissues during cell competition.	5	34	0.0109	FBpp0070894,FBpp0081104,FBpp0088375,FBpp0288707,FBpp0296952	MstProx,Rel,Sur,Ubi-p5E,key
PMID:25943446	(2015) Genome-wide characterization and expression profiling of immune genes in the diamondback moth, Plutella xylostella (L.).	5	34	0.0109	FBpp0081104,FBpp0084977,FBpp0088375,FBpp0296952,FBpp0305736	CecA1,MstProx,Rel,Sod,key
PMID:18809725	(2008) Ero1L, a thiol oxidase, is required for Notch signaling through cysteine bridge formation of the Lin12-Notch repeats in Drosophila melanogaster.	5	35	0.0114	FBpp0070894,FBpp0083548,FBpp0085223,FBpp0087164,FBpp0288707	CG17843,ERp60,Sur,Ubi-p5E,awd
PMID:22607149	(2012) The redox biology of schistosome parasites and applications for drug development.	4	16	0.0114	FBpp0074825,FBpp0085889,FBpp0099824,FBpp0305736	Cat,Eip55E,GstD1,Sod
PMID:23936608	(2013) Age-related hearing loss in Mn-SOD heterozygous knockout mice.	3	4	0.0114	FBpp0074825,FBpp0078641,FBpp0305736	Cat,Cg25C,Sod
PMID:26440503	(2015) The Gyc76C Receptor Guanylyl Cyclase and the Foraging cGMP-Dependent Kinase Regulate Extracellular Matrix Organization and BMP Signaling in the Developing Wing of Drosophila melanogaster.	6	61	0.0114	FBpp0070894,FBpp0071061,FBpp0078641,FBpp0088350,FBpp0271771,FBpp0288707	Cg25C,Mmp1,Sur,Ubi-p5E,for,mys
PMID:15907156	(2005) A role for adenosine deaminase in Drosophila larval development.	4	17	0.013	FBpp0074955,FBpp0077747,FBpp0088375,FBpp0288707	Adgf-A,Rel,Sur,crq
PMID:16518472	(2006) Downregulation of the Drosophila immune response by peptidoglycan-recognition proteins SC1 and SC2.	4	19	0.013	FBpp0074825,FBpp0088375,FBpp0296952,FBpp0305802	Cat,PGRP-SB2,Rel,key
PMID:18039029	(2007) A model of bacterial intestinal infections in Drosophila melanogaster.	4	18	0.013	FBpp0074825,FBpp0084977,FBpp0088375,FBpp0296952	Cat,CecA1,Rel,key
PMID:20178569	(2010) Immunity and other defenses in pea aphids, Acyrthosiphon pisum.	5	38	0.013	FBpp0079133,FBpp0088375,FBpp0111760,FBpp0111838,FBpp0296952	Rel,Tep2,Traf4,key,os
PMID:23263634	(2013) Laminin 332 processing impacts cellular behavior.	4	19	0.013	FBpp0071061,FBpp0078641,FBpp0087164,FBpp0271771	Cg25C,ERp60,Mmp1,mys
PMID:24151578	(2013) Extensive differences in antifungal immune response in two Drosophila species revealed by comparative transcriptome analysis.	5	38	0.013	FBpp0072942,FBpp0079133,FBpp0084977,FBpp0088375,FBpp0297062	AttC,CecA1,Drsl6,Rel,Tep2
PMID:25102167	(2014) Proteomic analysis of Apis cerana and Apis mellifera larvae fed with heterospecific royal jelly and by CSBV challenge.	6	66	0.013	FBpp0074825,FBpp0077492,FBpp0083860,FBpp0085223,FBpp0088350,FBpp0305736	Cat,Npc2a,Rpn9,Sod,awd,for
PMID:25393120	(2014) The talin head domain reinforces integrin-mediated adhesion by promoting adhesion complex stability and clustering.	4	17	0.013	FBpp0070894,FBpp0071061,FBpp0081336,FBpp0290582	Ubi-p5E,jar,mys,stck
PMID:25557955	(2015) Frontotemporal dementia: a bridge between dementia and neuromuscular disease.	3	5	0.013	FBpp0111818,FBpp0304622,FBpp0305736	Sod,TER94,dp
PMID:26559510	(2015) Tissue-specific transcriptomics and proteomics of a filarial nematode and its Wolbachia endosymbiont.	5	40	0.013	FBpp0074017,FBpp0078641,FBpp0081336,FBpp0087164,FBpp0271771	Cg25C,Cyp1,ERp60,Mmp1,stck
PMID:26902111	(2016) miR-8 modulates cytoskeletal regulators to influence cell survival and epithelial organization in Drosophila wings.	5	39	0.013	FBpp0070894,FBpp0071061,FBpp0078641,FBpp0271771,FBpp0290582	Cg25C,Mmp1,Ubi-p5E,jar,mys
PMID:28112264	(2017) Regulation of genes related to immune signaling and detoxification in Apis mellifera by an inhibitor of histone deacetylation.	4	17	0.013	FBpp0074825,FBpp0088375,FBpp0099824,FBpp0296952	Cat,GstD1,Rel,key
PMID:28953965	(2017) A proteomics approach to identify targets of the ubiquitin-like molecule Urm1 in Drosophila melanogaster.	5	40	0.013	FBpp0084977,FBpp0085735,FBpp0087583,FBpp0099824,FBpp0100079	CecA1,GstD1,Prx5,Uba1,cer
PMID:29487742	(2018) The interplay between immunity and aging in Drosophila.	5	38	0.013	FBpp0071599,FBpp0077747,FBpp0088375,FBpp0100079,FBpp0297062	AttC,Prx5,Rel,crq,pirk
PMID:29637607	(2018) Overexpression of antimicrobial peptides contributes to aging through cytotoxic effects in Drosophila tissues.	4	19	0.013	FBpp0084977,FBpp0088375,FBpp0296952,FBpp0297062	AttC,CecA1,Rel,key
PMID:30376807	(2018) Insect anal droplets contain diverse proteins related to gut homeostasis.	6	68	0.013	FBpp0071061,FBpp0074825,FBpp0086719,FBpp0088375,FBpp0301847,FBpp0305736	Cat,Cp1,Rel,Sec22,Sod,mys
PMID:30541942	(2018) SIN-3 as a key determinant of lifespan and its sex dependent differential role on healthspan in Caenorhabditis elegans.	3	5	0.013	FBpp0074825,FBpp0078641,FBpp0305736	Cat,Cg25C,Sod
PMID:19007433	(2008) Deubiquitylating enzymes and disease.	4	20	0.0146	FBpp0073474,FBpp0078641,FBpp0111838,FBpp0304059	Cg25C,Traf4,Usp14,Usp7
PMID:27130192	(2016) Signaling through the G-protein-coupled receptor Rickets is important for polarity, detachment, and migration of the border cells in Drosophila.	4	20	0.0146	FBpp0070894,FBpp0071061,FBpp0111760,FBpp0288707	Sur,Ubi-p5E,mys,os
PMID:21041486	(2011) Porphyromonas gingivalis-host interactions in a Drosophila melanogaster model.	3	6	0.0152	FBpp0077747,FBpp0079133,FBpp0084977	CecA1,Tep2,crq
PMID:21569254	(2011) The midgut transcriptome of Phlebotomus (Larroussius) perniciosus, a vector of Leishmania infantum: comparison of sugar fed and blood fed sand flies.	3	6	0.0152	FBpp0100079,FBpp0304478,FBpp0305736	Fer2LCH,Prx5,Sod
PMID:28624774	(2017) Sex and Genetic Background Influence Superoxide Dismutase (cSOD)-Related Phenotypic Variation in Drosophila melanogaster.	3	6	0.0152	FBpp0074825,FBpp0288707,FBpp0305736	Cat,Sod,Sur
PMID:28539871	(2017) Protein Quality Control and the Amyotrophic Lateral SclerosisFrontotemporal Dementia Continuum.	5	44	0.0159	FBpp0087164,FBpp0087583,FBpp0111818,FBpp0304622,FBpp0305736	ERp60,Sod,TER94,Uba1,dp
PMID:18086708	(2008) Structure-function analysis of the RNA helicase maleless.	3	7	0.018	FBpp0070141,FBpp0074825,FBpp0076635	Cat,Rbf,msl-3
PMID:19128239	(2009) Peroxiredoxin 5 confers protection against oxidative stress and apoptosis and also promotes longevity in Drosophila.	4	22	0.018	FBpp0074825,FBpp0100079,FBpp0304622,FBpp0305736	Cat,Prx5,Sod,dp
PMID:19243136	(2009) Polyubiquitin binding and disassembly by deubiquitinating enzymes.	4	23	0.018	FBpp0073474,FBpp0087583,FBpp0111818,FBpp0304059	TER94,Uba1,Usp14,Usp7
PMID:19798413	(2009) Membrane protein location-dependent regulation by PI3K (III) and rabenosyn-5 in Drosophila wing cells.	4	22	0.018	FBpp0070894,FBpp0071061,FBpp0081466,FBpp0288707	Sur,Ubi-p5E,ird1,mys
PMID:20079429	(2010) CpG methylation attenuates Sp1 and Sp3 binding to the human extracellular superoxide dismutase promoter and regulates its cell-specific expression.	3	7	0.018	FBpp0078641,FBpp0085223,FBpp0305736	Cg25C,Sod,awd
PMID:20513443	(2010) A matrix metalloproteinase mediates airway remodeling in Drosophila.	4	23	0.018	FBpp0071061,FBpp0078641,FBpp0271771,FBpp0288707	Cg25C,Mmp1,Sur,mys
PMID:22427641	(2012) The Drosophila protein mustard tailors the innate immune response activated by the immune deficiency pathway.	4	22	0.018	FBpp0074825,FBpp0082814,FBpp0084977,FBpp0088375	Cat,CecA1,Irc,Rel
PMID:22983956	(2012) Pantothenate kinase-associated neurodegeneration: altered mitochondria membrane potential and defective respiration in Pank2 knock-out mouse model.	3	7	0.018	FBpp0074825,FBpp0078641,FBpp0305736	Cat,Cg25C,Sod
PMID:23505396	(2013) Resilin-Like Polypeptide Hydrogels Engineered for Versatile Biological Functions.	3	7	0.018	FBpp0078641,FBpp0085223,FBpp0271771	Cg25C,Mmp1,awd
PMID:24466195	(2014) CD9 negatively regulates CD26 expression and inhibits CD26-mediated enhancement of invasive potential of malignant mesothelioma cells.	3	7	0.018	FBpp0071061,FBpp0074955,FBpp0078641	Adgf-A,Cg25C,mys
PMID:25736599	(2015) A highly conserved, inhibitable astacin metalloprotease from Teladorsagia circumcincta is required for cuticle formation and nematode development.	3	7	0.018	FBpp0078641,FBpp0271771,FBpp0304622	Cg25C,Mmp1,dp
PMID:26288188	(2015) Origin and Diversification of Meprin Proteases.	3	7	0.018	FBpp0078641,FBpp0111838,FBpp0290195	Cg25C,GS,Traf4
PMID:27108063	(2016) Recent discoveries on absorption of dietary fat: Presence, synthesis, and metabolism of cytoplasmic lipid droplets within enterocytes.	4	22	0.018	FBpp0074657,FBpp0087164,FBpp0302999,FBpp0305736	ERp60,Papss,Sec24CD,Sod
PMID:28450373	(2017) RNAseq Analysis of the Drosophila Response to the Entomopathogenic Nematode Steinernema.	6	79	0.018	FBpp0078641,FBpp0079133,FBpp0088375,FBpp0271771,FBpp0296952,FBpp0297062	AttC,Cg25C,Mmp1,Rel,Tep2,key
PMID:29707694	(2018) Analysis of immune-related genes during Nora virus infection of Drosophila melanogaster using next generation sequencing.	7	114	0.018	FBpp0074610,FBpp0074825,FBpp0077235,FBpp0079133,FBpp0080191,FBpp0082814,FBpp0111838	CG16712,Cat,Irc,NimB2,Spn77Ba,Tep2,Traf4
PMID:29921334	(2018) Leishmania, microbiota and sand fly immunity.	4	22	0.018	FBpp0074825,FBpp0084977,FBpp0088375,FBpp0305736	Cat,CecA1,Rel,Sod
PMID:30803481	(2019) Synergy and remarkable specificity of antimicrobial peptides in vivo using a systematic knockout approach.	4	22	0.018	FBpp0071599,FBpp0084977,FBpp0088375,FBpp0297062	AttC,CecA1,Rel,pirk
PMID:30999567	(2019) Non-Proteasomal UbL-UbA Family of Proteins in Neurodegeneration.	5	47	0.018	FBpp0078641,FBpp0087164,FBpp0087583,FBpp0111818,FBpp0304059	Cg25C,ERp60,TER94,Uba1,Usp14
PMID:18854145	(2008) A serpin that regulates immune melanization in the respiratory system of Drosophila.	4	24	0.0183	FBpp0074610,FBpp0084977,FBpp0088375,FBpp0288707	CecA1,Rel,Spn77Ba,Sur
PMID:22413091	(2012) A screen for round egg mutants in Drosophila identifies tricornered, furry, and misshapen as regulators of egg chamber elongation.	4	24	0.0183	FBpp0070894,FBpp0071061,FBpp0078641,FBpp0288707	Cg25C,Sur,Ubi-p5E,mys
PMID:24336499	(2013) Identification of novel modifiers of ABeta toxicity by transcriptomic analysis in the fruitfly.	4	24	0.0183	FBpp0074825,FBpp0084977,FBpp0288707,FBpp0305736	Cat,CecA1,Sod,Sur
PMID:30519425	(2018) Social environment affects the transcriptomic response to bacteria in ant queens.	4	24	0.0183	FBpp0071599,FBpp0077747,FBpp0079133,FBpp0088375	Rel,Tep2,crq,pirk
PMID:16792821	(2006) Transduction of Cu, Zn-superoxide dismutase mediated by an HIV-1 Tat protein basic domain into human chondrocytes.	3	8	0.0194	FBpp0074825,FBpp0078641,FBpp0305736	Cat,Cg25C,Sod
PMID:20495554	(2010) RhoL controls invasion and Rap1 localization during immune cell transmigration in Drosophila.	4	25	0.0194	FBpp0070894,FBpp0071061,FBpp0271771,FBpp0288707	Mmp1,Sur,Ubi-p5E,mys
PMID:20822528	(2010) Rac and Rho GTPases in cancer cell motility control.	5	50	0.0194	FBpp0071061,FBpp0078641,FBpp0088350,FBpp0271771,FBpp0290582	Cg25C,Mmp1,for,jar,mys
PMID:22590467	(2012) Understanding the role of host hemocytes in a squidvibrio symbiosis using transcriptomics and proteomics.	3	8	0.0194	FBpp0088375,FBpp0111838,FBpp0271771	Mmp1,Rel,Traf4
PMID:22649774	(2012) K63-linked ubiquitination in kinase activation and cancer.	4	25	0.0194	FBpp0073474,FBpp0087583,FBpp0111838,FBpp0304059	Traf4,Uba1,Usp14,Usp7
PMID:22771232	(2012) Design, synthesis, biochemical studies, cellular characterization, and structure-based computational studies of small molecules targeting the urokinase receptor.	3	8	0.0194	FBpp0071061,FBpp0078641,FBpp0271771	Cg25C,Mmp1,mys
PMID:23268536	(2013) Cellular and molecular mechanisms of muscle atrophy.	5	52	0.0194	FBpp0078641,FBpp0081466,FBpp0086719,FBpp0290582,FBpp0304059	Cg25C,Cp1,Usp14,ird1,jar
PMID:23585848	(2013) Transcript and protein profiling analysis of the Destruxin A-induced response in larvae of Plutella xylostella.	4	26	0.0194	FBpp0077504,FBpp0084977,FBpp0086719,FBpp0088375	AIF,CecA1,Cp1,Rel
PMID:23733343	(2013) The Hippo pathway polarizes the actin cytoskeleton during collective migration of Drosophila border cells.	4	26	0.0194	FBpp0070894,FBpp0071061,FBpp0074955,FBpp0111760	Adgf-A,Ubi-p5E,mys,os
PMID:23875177	(2013) Interaction of the tick immune system with transmitted pathogens.	4	25	0.0194	FBpp0078641,FBpp0086719,FBpp0088375,FBpp0111760	Cg25C,Cp1,Rel,os
PMID:23922788	(2013) Functional analysis of PGRP-LA in Drosophila immunity.	4	25	0.0194	FBpp0071599,FBpp0079133,FBpp0088375,FBpp0305802	PGRP-SB2,Rel,Tep2,pirk
PMID:24368779	(2014) Extensive differences in gene expression between symbiotic and aposymbiotic cnidarians.	4	25	0.0194	FBpp0071061,FBpp0074825,FBpp0077492,FBpp0305736	Cat,Npc2a,Sod,mys
PMID:24907422	(2014) Induced antiviral innate immunity in Drosophila.	4	26	0.0194	FBpp0079133,FBpp0084977,FBpp0111838,FBpp0297062	AttC,CecA1,Tep2,Traf4
PMID:26462024	(2015) Chromosomal instability triggers cell death via local signalling through the innate immune receptor Toll.	4	25	0.0194	FBpp0074825,FBpp0088375,FBpp0271771,FBpp0288707	Cat,Mmp1,Rel,Sur
PMID:26466544	(2012) Endosymbiont Tolerance and Control within Insect Hosts.	4	26	0.0194	FBpp0079133,FBpp0084977,FBpp0086719,FBpp0088375	CecA1,Cp1,Rel,Tep2
PMID:26903538	(2016) Fat2 acts through the WAVE regulatory complex to drive collective cell migration during tissue rotation.	4	26	0.0194	FBpp0070894,FBpp0071061,FBpp0078641,FBpp0288707	Cg25C,Sur,Ubi-p5E,mys
PMID:27280288	(2016) Insights into Sexual Precocity of Female Oriental River Prawn Macrobrachium nipponense through Transcriptome Analysis.	4	25	0.0194	FBpp0074825,FBpp0086719,FBpp0111818,FBpp0305736	Cat,Cp1,Sod,TER94
PMID:29560748	(2018) Molecular cloning and anti-invasive activity of cathepsin L propeptide-like protein from Calotropis procera R. Br. against cancer cells.	3	8	0.0194	FBpp0078641,FBpp0085735,FBpp0086719	Cg25C,Cp1,cer
PMID:31575544	(2019) Targeting of copper-trafficking chaperones causes gene-specific systemic pathology in Drosophila melanogaster: prospective expansion of mutational landscapes that regulate tumor resistance to cisplatin.	3	8	0.0194	FBpp0078080,FBpp0288707,FBpp0305736	Atox1,Sod,Sur
PMID:31615765	(2019) The conserved metalloprotease invadolysin is present in invertebrate haemolymph and vertebrate blood.	3	8	0.0194	FBpp0078641,FBpp0271771,FBpp0288707	Cg25C,Mmp1,Sur
PMID:31963301	(2020) Can Medicinal Plants and Bioactive Compounds Combat Lipid Peroxidation Product 4-HNE-Induced Deleterious Effects?	4	25	0.0194	FBpp0070141,FBpp0074825,FBpp0077504,FBpp0271771	AIF,Cat,Mmp1,Rbf
PMID:29267372	(2017) Cardiac-specific ablation of the E3 ubiquitin ligase Mdm2 leads to oxidative stress, broad mitochondrial deficiency and early death.	5	53	0.0197	FBpp0070141,FBpp0070894,FBpp0074825,FBpp0077504,FBpp0078641	AIF,Cat,Cg25C,Rbf,Ubi-p5E
PMID:17530929	(2007) Recent developments in yeast aging.	3	9	0.0199	FBpp0077504,FBpp0111818,FBpp0305736	AIF,Sod,TER94
PMID:19234633	(2009) ATM localization and gene expression in the adult mouse eye.	3	9	0.0199	FBpp0074825,FBpp0077504,FBpp0305736	AIF,Cat,Sod
PMID:19519625	(2009) Fenton chemistry and oxidative stress mediate the toxicity of the beta-amyloid peptide in a Drosophila model of Alzheimer's disease.	3	9	0.0199	FBpp0074825,FBpp0304478,FBpp0305736	Cat,Fer2LCH,Sod
PMID:20852987	(2011) NF-KBRel proteins and the humoral immune responses of Drosophila melanogaster.	6	87	0.0199	FBpp0071599,FBpp0074610,FBpp0084977,FBpp0088375,FBpp0296952,FBpp0305802	CecA1,PGRP-SB2,Rel,Spn77Ba,key,pirk
PMID:22280367	(2012) Fibulin-5 binds urokinase-type plasminogen activator and mediates urokinase-stimulated Beta1-integrin-dependent cell migration.	3	9	0.0199	FBpp0071061,FBpp0078641,FBpp0271771	Cg25C,Mmp1,mys
PMID:22792442	(2012) Host-parasite interaction: parasite-derived and -induced proteases that degrade human extracellular matrix.	4	27	0.0199	FBpp0071061,FBpp0078641,FBpp0086719,FBpp0271771	Cg25C,Cp1,Mmp1,mys
PMID:25231633	(2014) Arterial smooth muscle.	3	9	0.0199	FBpp0071061,FBpp0078641,FBpp0290582	Cg25C,jar,mys
PMID:25437036	(2013) Regenerative inflammation: lessons from Drosophila intestinal epithelium in health and disease.	5	54	0.0199	FBpp0082814,FBpp0088375,FBpp0100079,FBpp0111838,FBpp0271771	Irc,Mmp1,Prx5,Rel,Traf4
PMID:27226403	(2016) Stage-specific Proteomes from Onchocerca ochengi, Sister Species of the Human River Blindness Parasite, Uncover Adaptations to a Nodular Lifestyle.	4	27	0.0199	FBpp0074017,FBpp0077504,FBpp0078641,FBpp0087164	AIF,Cg25C,Cyp1,ERp60
PMID:29905353	(2018) [Immunotherapy - The New Era of Oncology].	3	9	0.0199	FBpp0078641,FBpp0111838,FBpp0271771	Cg25C,Mmp1,Traf4
PMID:30594291	(2019) Meta-analysis of Genetic Modifiers Reveals Candidate Dysregulated Pathways in Amyotrophic Lateral Sclerosis.	3	9	0.0199	FBpp0111818,FBpp0304622,FBpp0305736	Sod,TER94,dp
PMID:31408485	(2019) Transcriptomic analysis of Pacific white shrimp (Litopenaeus vannamei, Boone 1931) in response to acute hepatopancreatic necrosis disease caused by Vibrio parahaemolyticus.	3	9	0.0199	FBpp0074825,FBpp0086719,FBpp0100079	Cat,Cp1,Prx5
PMID:19194501	(2009) Disruption of Vps4 and JNK function in Drosophila causes tumour growth.	4	28	0.0205	FBpp0070894,FBpp0071061,FBpp0271771,FBpp0288707	Mmp1,Sur,Ubi-p5E,mys
PMID:21406223	(2011) Nectarine promotes longevity in Drosophila melanogaster.	4	28	0.0205	FBpp0074825,FBpp0099824,FBpp0100079,FBpp0305736	Cat,GstD1,Prx5,Sod
PMID:23531541	(2013) Impact of notch signaling on inflammatory responses in cardiovascular disorders.	4	28	0.0205	FBpp0071061,FBpp0078641,FBpp0088350,FBpp0290582	Cg25C,for,jar,mys
PMID:31139721	(2019) Broad-Spectrum Proteome Editing with an Engineered Bacterial Ubiquitin Ligase Mimic.	4	28	0.0205	FBpp0070141,FBpp0070894,FBpp0087583,FBpp0296952	Rbf,Uba1,Ubi-p5E,key
PMID:31425511	(2019) EigerTNFAlfa-mediated Dilp8 and ROS production coordinate intra-organ growth in Drosophila.	4	28	0.0205	FBpp0074825,FBpp0099824,FBpp0111838,FBpp0271771	Cat,GstD1,Mmp1,Traf4
PMID:18687060	(2008) Protein partners of deubiquitinating enzymes.	5	56	0.0212	FBpp0073474,FBpp0087583,FBpp0111818,FBpp0111838,FBpp0304059	TER94,Traf4,Uba1,Usp14,Usp7
PMID:18461124	(2008) The endosymbiont Wolbachia pipientis induces the expression of host antioxidant proteins in an Aedes albopictus cell line.	3	10	0.0218	FBpp0084977,FBpp0100079,FBpp0305736	CecA1,Prx5,Sod
PMID:19412543	(2009) Strong dietary restrictions protect Drosophila against anoxiareoxygenation injuries.	3	10	0.0218	FBpp0074825,FBpp0288707,FBpp0305736	Cat,Sod,Sur
PMID:21145486	(2010) Oxidative protein folding by an endoplasmic reticulum-localized peroxiredoxin.	3	10	0.0218	FBpp0074017,FBpp0078641,FBpp0087164	Cg25C,Cyp1,ERp60
PMID:21572423	(2011) Basement membrane sliding and targeted adhesion remodels tissue boundaries during uterine-vulval attachment in Caenorhabditis elegans.	3	10	0.0218	FBpp0071061,FBpp0078641,FBpp0271771	Cg25C,Mmp1,mys
PMID:21682882	(2011) Expressed sequence tags from Atta laevigata and identification of candidate genes for the control of pest leaf-cutting ants.	3	10	0.0218	FBpp0087044,FBpp0100079,FBpp0305736	Lac,Prx5,Sod
PMID:22582951	(2012) Protein substrate discrimination in the quiescin sulfhydryl oxidase (QSOX) family.	3	10	0.0218	FBpp0074825,FBpp0083548,FBpp0087164	CG17843,Cat,ERp60
PMID:22973821	(2012) Diversity in recognition of glycans by F-type lectins and galectins: molecular, structural, and biophysical aspects.	3	10	0.0218	FBpp0071061,FBpp0078641,FBpp0087164	Cg25C,ERp60,mys
PMID:23644460	(2013) Chromosome-specific nonrandom sister chromatid segregation during stem-cell division.	3	10	0.0218	FBpp0070894,FBpp0111760,FBpp0288707	Sur,Ubi-p5E,os
PMID:24229645	(2013) Tip cells act as dynamic cellular anchors in the morphogenesis of looped renal tubules in Drosophila.	4	29	0.0218	FBpp0070279,FBpp0071061,FBpp0078641,FBpp0271771	Cg25C,Mmp1,mys,sta
PMID:25329053	(2014) KDM5 interacts with Foxo to modulate cellular levels of oxidative stress.	4	29	0.0218	FBpp0070141,FBpp0070894,FBpp0077168,FBpp0288707	CG3714,Rbf,Sur,Ubi-p5E
PMID:26031661	(2015) FTDALS-associated poly(GR) protein impairs the Notch pathway and is recruited by poly(GA) into cytoplasmic inclusions.	3	10	0.0218	FBpp0074017,FBpp0288707,FBpp0304622	Cyp1,Sur,dp
PMID:26923166	(2016) Adaptive preconditioning in neurological diseases - therapeutic insights from proteostatic perturbations.	4	29	0.0218	FBpp0074825,FBpp0082735,FBpp0304059,FBpp0305736	Cat,Manf,Sod,Usp14
PMID:26941331	(2016) Caenorhabditis elegans paraoxonase-like proteins control the functional expression of DEGENaC mechanosensory proteins.	3	10	0.0218	FBpp0071061,FBpp0078641,FBpp0302999	Cg25C,Sec24CD,mys
PMID:29795127	(2019) Characterization of smooth muscle cells from human atherosclerotic lesions and their responses to Notch signaling.	3	10	0.0218	FBpp0074017,FBpp0078641,FBpp0290582	Cg25C,Cyp1,jar
PMID:30397306	(2018) Differential lateral and basal tension drive folding of Drosophila wing discs through two distinct mechanisms.	3	10	0.0218	FBpp0071061,FBpp0078641,FBpp0288707	Cg25C,Sur,mys
PMID:19220575	(2009) The mitochondrial death pathway: a promising therapeutic target in diseases.	4	30	0.0219	FBpp0077504,FBpp0078641,FBpp0111838,FBpp0305736	AIF,Cg25C,Sod,Traf4
PMID:22014527	(2011) A muscle-specific p38 MAPKMef2MnSOD pathway regulates stress, motor function, and life span in Drosophila.	4	30	0.0219	FBpp0074825,FBpp0099824,FBpp0290582,FBpp0305736	Cat,GstD1,Sod,jar
PMID:26162375	(2015) Drosophila anti-nematode and antibacterial immune regulators revealed by RNA-Seq.	7	136	0.0219	FBpp0079133,FBpp0084977,FBpp0088375,FBpp0111838,FBpp0297062,FBpp0304433,FBpp0305802	AttC,CecA1,Eig71Ei,PGRP-SB2,Rel,Tep2,Traf4
PMID:26814203	(2016) NADPH oxidases: key modulators in aging and age-related cardiovascular diseases?	4	30	0.0219	FBpp0074825,FBpp0078641,FBpp0271771,FBpp0305736	Cat,Cg25C,Mmp1,Sod
PMID:27973418	(2016) Varicella-Zoster Virus Infectious Cycle: ER Stress, Autophagic Flux, and Amphisome-Mediated Trafficking.	4	30	0.0219	FBpp0074017,FBpp0081466,FBpp0111818,FBpp0304059	Cyp1,TER94,Usp14,ird1
PMID:30026495	(2019) M1-linked ubiquitination by LUBEL is required for inflammatory responses to oral infection in Drosophila.	4	30	0.0219	FBpp0070894,FBpp0087583,FBpp0088375,FBpp0296952	Rel,Uba1,Ubi-p5E,key
PMID:31396178	(2019) The Tsetse Fly Displays an Attenuated Immune Response to Its Secondary Symbiont, Sodalis glossinidius.	4	30	0.0219	FBpp0071599,FBpp0084977,FBpp0088375,FBpp0296952	CecA1,Rel,key,pirk
PMID:19088848	(2008) The Toll--&gt;NFkappaB signaling pathway mediates the neuropathological effects of the human Alzheimer's Abeta42 polypeptide in Drosophila.	4	31	0.0231	FBpp0077747,FBpp0081104,FBpp0088375,FBpp0288707	MstProx,Rel,Sur,crq
PMID:19409408	(2009) Overexpression of methionine-R-sulfoxide reductases has no influence on fruit fly aging.	3	11	0.0231	FBpp0070894,FBpp0074825,FBpp0288707	Cat,Sur,Ubi-p5E
PMID:19798598	(2009) The role of SPARC in extracellular matrix assembly.	3	11	0.0231	FBpp0071061,FBpp0078641,FBpp0271771	Cg25C,Mmp1,mys
PMID:20975997	(2010) Differential protein expression in honeybee (Apis mellifera L.) larvae: underlying caste differentiation.	4	31	0.0231	FBpp0071328,FBpp0077572,FBpp0080707,FBpp0087164	ERp60,Eno,Idgf4,l(2)37Cc
PMID:22242008	(2011) A genetic screening strategy identifies novel regulators of the proteostasis network.	4	31	0.0231	FBpp0074017,FBpp0099391,FBpp0290582,FBpp0305736	Cyp1,Sod,capt,jar
PMID:22249026	(2012) Diverse biological functions of the SPARC family of proteins.	3	11	0.0231	FBpp0071061,FBpp0078641,FBpp0086719	Cg25C,Cp1,mys
PMID:22719877	(2012) Pleiotropic effects of deubiquitinating enzyme Ubp5 on growth and pathogenesis of Cryptococcus neoformans.	3	11	0.0231	FBpp0073474,FBpp0077504,FBpp0111838	AIF,Traf4,Usp7
PMID:23283987	(2013) CPNA-1, a copine domain protein, is located at integrin adhesion sites and is required for myofilament stability in Caenorhabditis elegans.	3	11	0.0231	FBpp0071061,FBpp0081336,FBpp0290582	jar,mys,stck
PMID:23497573	(2013) Functional genetic characterization of salivary gland development in Aedes aegypti.	3	11	0.0231	FBpp0074348,FBpp0074657,FBpp0302999	Papss,Sec24CD,betaCOP
PMID:23802635	(2013) The influence of skeletal muscle on systemic aging and lifespan.	3	11	0.0231	FBpp0074825,FBpp0077504,FBpp0305736	AIF,Cat,Sod
PMID:26237646	(2015) Niche appropriation by Drosophila intestinal stem cell tumours.	5	60	0.0231	FBpp0071061,FBpp0077747,FBpp0078641,FBpp0111760,FBpp0271771	Cg25C,Mmp1,crq,mys,os
PMID:27065789	(2016) Extracellular Vesicles and a Novel Form of Communication in the Brain.	4	31	0.0231	FBpp0074825,FBpp0080864,FBpp0111818,FBpp0305736	Cat,Sod,TER94,neb
PMID:28581519	(2017) Autophagy suppresses Ras-driven epithelial tumourigenesis by limiting the accumulation of reactive oxygen species.	5	60	0.0231	FBpp0081466,FBpp0111760,FBpp0271771,FBpp0288707,FBpp0305736	Mmp1,Sod,Sur,ird1,os
PMID:29132127	(2018) A functional connection between dyskerin and energy metabolism.	3	11	0.0231	FBpp0074825,FBpp0077504,FBpp0305736	AIF,Cat,Sod
PMID:29138315	(2017) Dual function for Tango1 in secretion of bulky cargo and in ER-Golgi morphology.	4	31	0.0231	FBpp0071061,FBpp0078641,FBpp0302999,FBpp0304622	Cg25C,Sec24CD,dp,mys
PMID:29233753	(2018) Targeting the 26S Proteasome To Protect Against Proteotoxic Diseases.	3	11	0.0231	FBpp0087583,FBpp0304059,FBpp0305736	Sod,Uba1,Usp14
PMID:29535147	(2018) A Host-Pathogen Interaction Screen Identifies ada2 as a Mediator of Candida glabrata Defenses Against Reactive Oxygen Species.	3	11	0.0231	FBpp0074825,FBpp0088375,FBpp0305736	Cat,Rel,Sod
PMID:29867335	(2018) Linking hnRNP Function to ALS and FTD Pathology.	3	11	0.0231	FBpp0111818,FBpp0304622,FBpp0305736	Sod,TER94,dp
PMID:29898895	(2018) Identification of cardioprotective drugs by medium-scale in vivo pharmacological screening on a Drosophila cardiac model of Friedreich's ataxia.	3	11	0.0231	FBpp0074825,FBpp0288707,FBpp0290582	Cat,Sur,jar
PMID:30692541	(2019) Nuclear lipid droplets derive from a lipoprotein precursor and regulate phosphatidylcholine synthesis.	3	11	0.0231	FBpp0078641,FBpp0087164,FBpp0099391	Cg25C,ERp60,capt
PMID:30974919	(2019) Essential Kinases and Transcriptional Regulators and Their Roles in Autoimmunity.	3	11	0.0231	FBpp0073474,FBpp0078641,FBpp0271771	Cg25C,Mmp1,Usp7
PMID:31001531	(2019) Generation and Characterization of Germline-Specific Autophagy and Mitochondrial Reactive Oxygen Species Reporters in Drosophila.	4	31	0.0231	FBpp0074825,FBpp0081466,FBpp0086719,FBpp0288707	Cat,Cp1,Sur,ird1
PMID:31257147	(2019) Peptide-conjugate antisense based splice-correction for Duchenne muscular dystrophy and other neuromuscular diseases.	3	11	0.0231	FBpp0078641,FBpp0290582,FBpp0305736	Cg25C,Sod,jar
PMID:31635152	(2019) Expansion of Imaginal Disc Growth Factor Gene Family in Diptera Reflects the Evolution of Novel Functions.	3	11	0.0231	FBpp0071328,FBpp0074955,FBpp0080419	Adgf-A,Idgf3,Idgf4
PMID:32168851	(2020) Antioxidant Peptides from Collagen Hydrolysate of Redlip Croaker (Pseudosciaena polyactis) Scales: Preparation, Characterization, and Cytoprotective Effects on H2O2-Damaged HepG2 Cells.	3	11	0.0231	FBpp0074825,FBpp0078641,FBpp0271771	Cat,Cg25C,Mmp1
PMID:23803447	(2013) Transcriptional profiling of Drosophila S2 cells in early response to Drosophila C virus.	5	62	0.0233	FBpp0071599,FBpp0080191,FBpp0088375,FBpp0271771,FBpp0297062	AttC,Mmp1,NimB2,Rel,pirk
PMID:11864369	(2002) Evaluation of differential gene expression during behavioral development in the honeybee using microarrays and northern blots.	3	12	0.0242	FBpp0071328,FBpp0080419,FBpp0081336	Idgf3,Idgf4,stck
PMID:18086863	(2007) Talin is required for integrin-mediated platelet function in hemostasis and thrombosis.	3	12	0.0242	FBpp0071061,FBpp0078641,FBpp0081336	Cg25C,mys,stck
PMID:21454670	(2011) The serotonin transporter is an exclusive client of the coat protein complex II (COPII) component SEC24C.	3	12	0.0242	FBpp0078641,FBpp0301847,FBpp0302999	Cg25C,Sec22,Sec24CD
PMID:21525241	(2011) cTAGE5 mediates collagen secretion through interaction with TANGO1 at endoplasmic reticulum exit sites.	3	12	0.0242	FBpp0074348,FBpp0078641,FBpp0302999	Cg25C,Sec24CD,betaCOP
PMID:23666344	(2013) Age-dependent alteration in muscle regeneration: the critical role of tissue niche.	3	12	0.0242	FBpp0078641,FBpp0290582,FBpp0305736	Cg25C,Sod,jar
PMID:25250040	(2014) Injury and immune response: applying the danger theory to mosquitoes.	3	12	0.0242	FBpp0074825,FBpp0074955,FBpp0078641	Adgf-A,Cat,Cg25C
PMID:25520167	(2014) Mmp1 and Mmp2 cooperatively induce Drosophila fat body cell dissociation with distinct roles.	3	12	0.0242	FBpp0071061,FBpp0078641,FBpp0288707	Cg25C,Sur,mys
PMID:25685107	(2007) Chemical Complexity and the Genetics of Aging.	3	12	0.0242	FBpp0074825,FBpp0088375,FBpp0305736	Cat,Rel,Sod
PMID:26510500	(2016) Tousled-like kinase regulates cytokine-mediated communication between cooperating cell types during collective border cell migration.	3	12	0.0242	FBpp0070894,FBpp0111760,FBpp0288707	Sur,Ubi-p5E,os
PMID:27830784	(2016) Decoding ALS: from genes to mechanism.	3	12	0.0242	FBpp0111818,FBpp0304622,FBpp0305736	Sod,TER94,dp
PMID:28111565	(2016) The Role of Hemocytes in the Hawaiian Bobtail Squid, Euprymna scolopes: A Model Organism for Studying Beneficial Host-Microbe Interactions.	3	12	0.0242	FBpp0088375,FBpp0111838,FBpp0271771	Mmp1,Rel,Traf4
PMID:28331071	(2017) Cell-cell and cell-extracellular matrix adhesions cooperate to organize actomyosin networks and maintain force transmission during dorsal closure.	3	12	0.0242	FBpp0070894,FBpp0071061,FBpp0288707	Sur,Ubi-p5E,mys
PMID:28475577	(2017) Hairless-binding deficient Suppressor of Hairless alleles reveal Su(H) protein levels are dependent on complex formation with Hairless.	4	33	0.0242	FBpp0070894,FBpp0085223,FBpp0088375,FBpp0288707	Rel,Sur,Ubi-p5E,awd
PMID:30622267	(2019) Thrombospondin-3 augments injury-induced cardiomyopathy by intracellular integrin inhibition and sarcolemmal instability.	4	33	0.0242	FBpp0071061,FBpp0078641,FBpp0087164,FBpp0290582	Cg25C,ERp60,jar,mys
PMID:30796710	(2019) Convergence of longevity and immunity: lessons from animal models.	3	12	0.0242	FBpp0071599,FBpp0077747,FBpp0088375	Rel,crq,pirk
PMID:22072939	(2011) Manganese superoxide dismutase: guardian of the powerhouse.	4	34	0.0248	FBpp0074825,FBpp0077504,FBpp0271771,FBpp0305736	AIF,Cat,Mmp1,Sod
PMID:26690827	(2015) Accumulation of differentiating intestinal stem cell progenies drives tumorigenesis.	4	34	0.0248	FBpp0074825,FBpp0099824,FBpp0111760,FBpp0271771	Cat,GstD1,Mmp1,os
PMID:27484057	(2016) Disrupted autophagy undermines skeletal muscle adaptation and integrity.	4	34	0.0248	FBpp0078641,FBpp0081466,FBpp0111818,FBpp0305736	Cg25C,Sod,TER94,ird1
PMID:27702987	(2016) Linear ubiquitination by LUBEL has a role in Drosophila heat stress response.	4	34	0.0248	FBpp0070894,FBpp0087583,FBpp0088375,FBpp0297062	AttC,Rel,Uba1,Ubi-p5E
PMID:21979942	(2012) Deconstructing host-pathogen interactions in Drosophila.	5	65	0.0256	FBpp0079133,FBpp0088375,FBpp0111760,FBpp0111818,FBpp0301847	Rel,Sec22,TER94,Tep2,os
PMID:15596544	(2004) The integrin effector PINCH regulates JNK activity and epithelial migration in concert with Ras suppressor 1.	3	13	0.0264	FBpp0071061,FBpp0081336,FBpp0288707	Sur,mys,stck
PMID:16789834	(2006) Prevalence of local immune response against oral infection in a DrosophilaPseudomonas infection model.	3	13	0.0264	FBpp0084977,FBpp0088375,FBpp0288707	CecA1,Rel,Sur
PMID:19029882	(2009) Pulsed contractions of an actin-myosin network drive apical constriction.	3	13	0.0264	FBpp0070894,FBpp0288707,FBpp0290582	Sur,Ubi-p5E,jar
PMID:19164921	(2009) Spatial signaling networks converge at the adaptor protein Shc.	3	13	0.0264	FBpp0070279,FBpp0071061,FBpp0078641	Cg25C,mys,sta
PMID:22705478	(2012) A cell-autonomous defect in skeletal muscle satellite cells expressing low levels of survival of motor neuron protein.	3	13	0.0264	FBpp0071061,FBpp0078641,FBpp0290582	Cg25C,jar,mys
PMID:23941283	(2013) Genetics of amyotrophic lateral sclerosis: an update.	3	13	0.0264	FBpp0074825,FBpp0111818,FBpp0305736	Cat,Sod,TER94
PMID:24447567	(2014) Matrix regulators in neural stem cell functions.	3	13	0.0264	FBpp0070279,FBpp0071061,FBpp0078641	Cg25C,mys,sta
PMID:25101151	(2014) The role of Nrf2-mediated pathway in cardiac remodeling and heart failure.	3	13	0.0264	FBpp0074825,FBpp0078641,FBpp0305736	Cat,Cg25C,Sod
PMID:25110550	(2014) Oxidative stresses and mitochondrial dysfunction in age-related hearing loss.	3	13	0.0264	FBpp0074825,FBpp0077504,FBpp0305736	AIF,Cat,Sod
PMID:26073628	(2015) A novel role of Drosophila cytochrome P450-4e3 in permethrin insecticide tolerance.	3	13	0.0264	FBpp0074825,FBpp0087164,FBpp0088375	Cat,ERp60,Rel
PMID:26090908	(2015) Plasma membrane overgrowth causes fibrotic collagen accumulation and immune activation in Drosophila adipocytes.	4	35	0.0264	FBpp0074825,FBpp0078641,FBpp0271771,FBpp0288707	Cat,Cg25C,Mmp1,Sur
PMID:26321948	(2015) Editorial: Pathophysiological Mechanisms of Sarcopenia in Aging and in Muscular Dystrophy: A Translational Approach.	3	13	0.0264	FBpp0074017,FBpp0078641,FBpp0111818	Cg25C,Cyp1,TER94
PMID:28775250	(2017) Modulation of the tick gut milieu by a secreted tick protein favors Borrelia burgdorferi colonization.	3	13	0.0264	FBpp0084977,FBpp0088375,FBpp0111760	CecA1,Rel,os
PMID:29437146	(2018) Histone deacetylase activity governs diastolic dysfunction through a nongenomic mechanism.	3	13	0.0264	FBpp0078641,FBpp0088350,FBpp0290582	Cg25C,for,jar
PMID:30735120	(2019) JNK-dependent cell cycle stalling in G2 promotes survival and senescence-like phenotypes in tissue stress.	4	35	0.0264	FBpp0070894,FBpp0099824,FBpp0111760,FBpp0271771	GstD1,Mmp1,Ubi-p5E,os
PMID:31672931	(2019) Extension of Drosophila lifespan by Korean red ginseng through a mechanism dependent on dSir2 and insulinIGF-1 signaling.	3	13	0.0264	FBpp0070141,FBpp0288707,FBpp0305736	Rbf,Sod,Sur
PMID:25674081	(2015) Bacterial and fungal pattern recognition receptors in homologous innate signaling pathways of insects and mammals.	4	36	0.0272	FBpp0084977,FBpp0088375,FBpp0111760,FBpp0296952	CecA1,Rel,key,os
PMID:31963681	(2020) Glial Cells-The Strategic Targets in Amyotrophic Lateral Sclerosis Treatment.	4	36	0.0272	FBpp0074825,FBpp0111818,FBpp0304622,FBpp0305736	Cat,Sod,TER94,dp
PMID:32257546	(2020) Hypoxia-Induced Degenerative Protein Modifications Associated with Aging and Age-Associated Disorders.	4	36	0.0272	FBpp0074825,FBpp0078641,FBpp0271771,FBpp0305736	Cat,Cg25C,Mmp1,Sod
PMID:22521794	(2012) Roles for the ubiquitin-proteasome pathway in protein quality control and signaling in the retina: implications in the pathogenesis of age-related macular degeneration.	5	68	0.028	FBpp0074825,FBpp0077504,FBpp0088375,FBpp0296952,FBpp0304059	AIF,Cat,Rel,Usp14,key
PMID:15699212	(2005) Live imaging of wound inflammation in Drosophila embryos reveals key roles for small GTPases during in vivo cell migration.	3	14	0.0287	FBpp0070894,FBpp0077747,FBpp0288707	Sur,Ubi-p5E,crq
PMID:18066067	(2008) Akirins are highly conserved nuclear proteins required for NF-kappaB-dependent gene expression in drosophila and mice.	4	37	0.0287	FBpp0084977,FBpp0088375,FBpp0288707,FBpp0296952	CecA1,Rel,Sur,key
PMID:18286170	(2008) Drosophila muscleblind is involved in troponin T alternative splicing and apoptosis.	4	37	0.0287	FBpp0070894,FBpp0077504,FBpp0111838,FBpp0288707	AIF,Sur,Traf4,Ubi-p5E
PMID:19148291	(2009) Overexpression of myocilin in the Drosophila eye activates the unfolded protein response: implications for glaucoma.	4	38	0.0287	FBpp0074825,FBpp0087164,FBpp0087583,FBpp0288707	Cat,ERp60,Sur,Uba1
PMID:19888430	(2009) Gene expression divergence and evolutionary analysis of the drosomycin gene family in Drosophila melanogaster.	3	14	0.0287	FBpp0072942,FBpp0084977,FBpp0088375	CecA1,Drsl6,Rel
PMID:20126308	(2010) Genetic and physiological activation of osmosensitive gene expression mimics transcriptional signatures of pathogen infection in C. elegans.	3	14	0.0287	FBpp0078641,FBpp0088375,FBpp0304622	Cg25C,Rel,dp
PMID:20442775	(2010) Sec24D-dependent transport of extracellular matrix proteins is required for zebrafish skeletal morphogenesis.	3	14	0.0287	FBpp0071061,FBpp0078641,FBpp0302999	Cg25C,Sec24CD,mys
PMID:20463653	(2010) Podocytes require the engagement of cell surface heparan sulfate proteoglycans for adhesion to extracellular matrices.	3	14	0.0287	FBpp0071061,FBpp0078641,FBpp0271771	Cg25C,Mmp1,mys
PMID:20890964	(2010) Systems analysis of salivary gland development and disease.	3	14	0.0287	FBpp0070279,FBpp0071061,FBpp0078641	Cg25C,mys,sta
PMID:20936937	(2011) Disorders of bone remodeling.	3	14	0.0287	FBpp0071061,FBpp0078641,FBpp0111838	Cg25C,Traf4,mys
PMID:21269501	(2011) Insights into the innate immunity of the Mediterranean mussel Mytilus galloprovincialis.	4	38	0.0287	FBpp0074825,FBpp0078641,FBpp0088375,FBpp0111838	Cat,Cg25C,Rel,Traf4
PMID:21386906	(2011) Lack of an antibacterial response defect in Drosophila Toll-9 mutant.	4	37	0.0287	FBpp0081104,FBpp0084977,FBpp0088375,FBpp0288707	CecA1,MstProx,Rel,Sur
PMID:21471218	(2011) Neurotoxic 43-kDa TAR DNA-binding protein (TDP-43) triggers mitochondrion-dependent programmed cell death in yeast.	3	14	0.0287	FBpp0077504,FBpp0111818,FBpp0305736	AIF,Sod,TER94
PMID:21699498	(2011) Molecular mechanisms of cardiomyocyte aging.	4	38	0.0287	FBpp0074825,FBpp0077504,FBpp0078641,FBpp0290582	AIF,Cat,Cg25C,jar
PMID:22174833	(2011) Conserved BK channel-protein interactions reveal signals relevant to cell death and survival.	4	37	0.0287	FBpp0085223,FBpp0088350,FBpp0111818,FBpp0305736	Sod,TER94,awd,for
PMID:22535894	(2012) Matricellular proteins in cardiac adaptation and disease.	4	37	0.0287	FBpp0071061,FBpp0078641,FBpp0271771,FBpp0290582	Cg25C,Mmp1,jar,mys
PMID:22672579	(2012) Nutrient-dependent requirement for SOD1 in lifespan extension by protein restriction in Drosophila melanogaster.	3	14	0.0287	FBpp0074825,FBpp0288707,FBpp0305736	Cat,Sod,Sur
PMID:23209438	(2012) dJun and VridNFIL3 are major regulators of cardiac aging in Drosophila.	3	14	0.0287	FBpp0100079,FBpp0288707,FBpp0305736	Prx5,Sod,Sur
PMID:24227883	(2014) Centrosome-dependent asymmetric inheritance of the midbody ring in Drosophila germline stem cell division.	3	14	0.0287	FBpp0070894,FBpp0111760,FBpp0288707	Sur,Ubi-p5E,os
PMID:24268520	(2014) Detection of enteric pathogens by the nodosome.	3	14	0.0287	FBpp0071061,FBpp0088375,FBpp0111760	Rel,mys,os
PMID:25475434	(2015) Semaphorin3a promotes advanced diabetic nephropathy.	3	14	0.0287	FBpp0071061,FBpp0078641,FBpp0271771	Cg25C,Mmp1,mys
PMID:25585352	(2015) Perturbations in dopamine synthesis lead to discrete physiological effects and impact oxidative stress response in Drosophila.	3	14	0.0287	FBpp0074825,FBpp0288707,FBpp0305736	Cat,Sod,Sur
PMID:25858029	(2015) The immune signaling pathways of Manduca sexta.	6	108	0.0287	FBpp0071599,FBpp0081104,FBpp0088375,FBpp0111838,FBpp0296952,FBpp0302887	MstProx,Rel,Traf4,key,pirk,sick
PMID:26341534	(2015) A Cathepsin-L is required for invasive behavior during Air Sac Primordium development in Drosophila melanogaster.	3	14	0.0287	FBpp0078641,FBpp0086719,FBpp0288707	Cg25C,Cp1,Sur
PMID:26815657	(2016) Identification of Genes Relevant to Pesticides and Biology from Global Transcriptome Data of Monochamus alternatus Hope (Coleoptera: Cerambycidae) Larvae.	4	38	0.0287	FBpp0074825,FBpp0084977,FBpp0086719,FBpp0088375	Cat,CecA1,Cp1,Rel
PMID:26844828	(2016) Prions and Protein Assemblies that Convey Biological Information in Health and Disease.	3	14	0.0287	FBpp0086719,FBpp0111818,FBpp0305736	Cp1,Sod,TER94
PMID:27485005	(2016) A proteomics approach reveals molecular manipulators of distinct cellular processes in the salivary glands of Glossina m. morsitans in response to Trypanosoma b. brucei infections.	4	38	0.0287	FBpp0071061,FBpp0074955,FBpp0087583,FBpp0099824	Adgf-A,GstD1,Uba1,mys
PMID:28261180	(2017) Tick Humoral Responses: Marching to the Beat of a Different Drummer.	4	37	0.0287	FBpp0077747,FBpp0088375,FBpp0111760,FBpp0296952	Rel,crq,key,os
PMID:28512398	(2017) Protein Homeostasis in Amyotrophic Lateral Sclerosis: Therapeutic Opportunities?	4	38	0.0287	FBpp0087164,FBpp0111818,FBpp0304622,FBpp0305736	ERp60,Sod,TER94,dp
PMID:29740048	(2018) MatrilysinMMP-7 Cleavage of PerlecanHSPG2 Complexed with Semaphorin 3A Supports FAK-Mediated Stromal Invasion by Prostate Cancer Cells.	3	14	0.0287	FBpp0071061,FBpp0078641,FBpp0271771	Cg25C,Mmp1,mys
PMID:29942298	(2018) Epstein-Barr Virus DNA Enhances Diptericin Expression and Increases Hemocyte Numbers in Drosophila melanogaster via the Immune Deficiency Pathway.	3	14	0.0287	FBpp0078641,FBpp0084977,FBpp0088375	CecA1,Cg25C,Rel
PMID:30250265	(2018) Animal models of neurodegenerative diseases.	3	14	0.0287	FBpp0111818,FBpp0304622,FBpp0305736	Sod,TER94,dp
PMID:30464263	(2018) TDP-43 and RNA form amyloid-like myo-granules in regenerating muscle.	3	14	0.0287	FBpp0078641,FBpp0111818,FBpp0305736	Cg25C,Sod,TER94
PMID:30576352	(2018) Trynity controls epidermal barrier function and respiratory tube maturation in Drosophila by modulating apical extracellular matrix nano-patterning.	3	14	0.0287	FBpp0070894,FBpp0288707,FBpp0304622	Sur,Ubi-p5E,dp
PMID:31568497	(2019) Ferritin heavy chain protects the developing wing from reactive oxygen species and ferroptosis.	3	14	0.0287	FBpp0074825,FBpp0099824,FBpp0304478	Cat,Fer2LCH,GstD1
PMID:11017107	(2000) Role of Drosophila IKK gamma in a toll-independent antibacterial immune response.	2	2	0.0289	FBpp0088375,FBpp0296952	Rel,key
PMID:12072463	(2002) Induced overexpression of mitochondrial Mn-superoxide dismutase extends the life span of adult Drosophila melanogaster.	2	2	0.0289	FBpp0074825,FBpp0305736	Cat,Sod
PMID:12815315	(2003) Efficient measurement of H2O2 resistance in Drosophila using an activity monitor.	2	2	0.0289	FBpp0074825,FBpp0305736	Cat,Sod
PMID:15210732	(2004) The LIM domain protein UNC-95 is required for the assembly of muscle attachment structures and is regulated by the RING finger protein RNF-5 in C. elegans.	3	15	0.0289	FBpp0071061,FBpp0081336,FBpp0099391	capt,mys,stck
PMID:16507097	(2006) Biochemical and molecular characterisation of Tetrahymena thermophila extracellular cysteine proteases.	2	2	0.0289	FBpp0078641,FBpp0086719	Cg25C,Cp1
PMID:17409713	(2007) Drosophila CTLA-2-like protein (DCTLA-2) inhibits cysteine proteinase 1 (CP1), a cathepsin L-like enzyme.	2	2	0.0289	FBpp0085735,FBpp0086719	Cp1,cer
PMID:21611156	(2011) Determining the sub-cellular localization of proteins within Caenorhabditis elegans body wall muscle.	3	15	0.0289	FBpp0071061,FBpp0081336,FBpp0087164	ERp60,mys,stck
PMID:22048062	(2011) Neurovascular pathways to neurodegeneration in Alzheimer's disease and other disorders.	3	15	0.0289	FBpp0078641,FBpp0271771,FBpp0305736	Cg25C,Mmp1,Sod
PMID:23256878	(2013) Structural and functional conservation profiles of novel cathepsin L-like proteins identified in the Drosophila melanogaster genome.	2	2	0.0289	FBpp0078641,FBpp0086719	Cg25C,Cp1
PMID:23275887	(2012) In vivo regulation of E2F1 by Polycomb group genes in Drosophila.	4	39	0.0289	FBpp0070141,FBpp0080864,FBpp0288707,FBpp0296952	Rbf,Sur,key,neb
PMID:23313880	(2013) Characterization and expression of cytoplasmic copperzinc superoxide dismutase (CuZn SOD) gene under temperature and hydrogen peroxide (H2O2) in rotifer Brachionus calyciflorus.	2	2	0.0289	FBpp0074825,FBpp0305736	Cat,Sod
PMID:23671640	(2013) The EGF repeat-specific O-GlcNAc-transferase Eogt interacts with notch signaling and pyrimidine metabolism pathways in Drosophila.	4	39	0.0289	FBpp0070141,FBpp0071061,FBpp0288707,FBpp0304622	Rbf,Sur,dp,mys
PMID:23781070	(2013) Mutations in the IMD pathway and mustard counter Vibrio cholerae suppression of intestinal stem cell division in Drosophila.	3	15	0.0289	FBpp0074825,FBpp0082814,FBpp0088375	Cat,Irc,Rel
PMID:24392448	(2013) Analysis of structures, functions, and epitopes of cysteine protease from Spirometra erinaceieuropaei Spargana.	2	2	0.0289	FBpp0078641,FBpp0086719	Cg25C,Cp1
PMID:24763277	(2014) A novel highly divergent protein family identified from a viviparous insect by RNA-seq analysis: a potential target for tsetse fly-specific abortifacients.	3	15	0.0289	FBpp0074825,FBpp0304478,FBpp0305736	Cat,Fer2LCH,Sod
PMID:24921659	(2014) Simplagrin, a platelet aggregation inhibitor from Simulium nigrimanum salivary glands specifically binds to the Von Willebrand factor receptor in collagen and inhibits carotid thrombus formation in vivo.	2	2	0.0289	FBpp0070141,FBpp0078641	Cg25C,Rbf
PMID:25032975	(2014) Oroya fever and verruga peruana: bartonelloses unique to South America.	3	15	0.0289	FBpp0071061,FBpp0074825,FBpp0078641	Cat,Cg25C,mys
PMID:25122550	(2015) Cooperativity to increase Turing pattern space for synthetic biology.	2	2	0.0289	FBpp0078641,FBpp0271771	Cg25C,Mmp1
PMID:25420793	(2014) A randomized controlled phase IIb wound healing trial of cutaneous leishmaniasis ulcers with 0.045% pharmaceutical chlorite (DAC N-055) with and without bipolar high frequency electro-cauterization versus intralesional antimony in Afghanistan.	2	2	0.0289	FBpp0074825,FBpp0305736	Cat,Sod
PMID:26108573	(2015) Dipeptide repeat protein inclusions are rare in the spinal cord and almost absent from motor neurons in C9ORF72 mutant amyotrophic lateral sclerosis and are unlikely to cause their degeneration.	2	2	0.0289	FBpp0304622,FBpp0305736	Sod,dp
PMID:26249106	(2015) Leishmania infection modulates beta-1 integrin activation and alters the kinetics of monocyte spreading over fibronectin.	2	2	0.0289	FBpp0071061,FBpp0078641	Cg25C,mys
PMID:26336798	(2015) The application of CRISPR-Cas9 genome editing in Caenorhabditis elegans.	2	2	0.0289	FBpp0078641,FBpp0304622	Cg25C,dp
PMID:27653219	(2016) The skin is a significant but overlooked anatomical reservoir for vector-borne African trypanosomes.	2	2	0.0289	FBpp0078641,FBpp0081576	Cg25C,eca
PMID:27793636	(2017) Extracellular matrix downregulation in the Drosophila heart preserves contractile function and improves lifespan.	3	15	0.0289	FBpp0071061,FBpp0078641,FBpp0288707	Cg25C,Sur,mys
PMID:27965136	(2017) Activity-dependent proteolytic cleavage of cell adhesion molecules regulates excitatory synaptic development and function.	3	15	0.0289	FBpp0071061,FBpp0078641,FBpp0271771	Cg25C,Mmp1,mys
PMID:29725495	(2018) Characterization of the Antioxidant Effects of Gamma-Oryzanol: Involvement of the Nrf2 Pathway.	3	15	0.0289	FBpp0074825,FBpp0290195,FBpp0305736	Cat,GS,Sod
PMID:30138453	(2018) Cysteine proteases in protozoan parasites.	3	15	0.0289	FBpp0078641,FBpp0081331,FBpp0086719	Cg25C,Cp1,DppIII
PMID:30257608	(2018) Innate humoral immune defences in mammals and insects: The same, with differences ?	4	39	0.0289	FBpp0078641,FBpp0084977,FBpp0088375,FBpp0297062	AttC,CecA1,Cg25C,Rel
PMID:32122911	(2020) Control of tissue morphogenesis by the HOX gene Ultrabithorax.	3	15	0.0289	FBpp0078641,FBpp0271771,FBpp0304622	Cg25C,Mmp1,dp
PMID:9396761	(1997) A single immunoglobulin-like domain of the human neural cell adhesion molecule L1 supports adhesion by multiple vascular and platelet integrins.	2	2	0.0289	FBpp0071061,FBpp0078641	Cg25C,mys
PMID:9813102	(1998) Dystrophic muscle in mice chimeric for expression of alpha5 integrin.	3	15	0.0289	FBpp0071061,FBpp0078641,FBpp0290582	Cg25C,jar,mys
PMID:17635638	(2007) Mammalian heparanase: what is the message?	3	16	0.0304	FBpp0071061,FBpp0078641,FBpp0086719	Cg25C,Cp1,mys
PMID:19572017	(2009) dRecQ4 is required for DNA synthesis and essential for cell proliferation in Drosophila.	3	16	0.0304	FBpp0070894,FBpp0085223,FBpp0288707	Sur,Ubi-p5E,awd
PMID:20439155	(2010) Regulation of coat assembly--sorting things out at the ER.	3	16	0.0304	FBpp0078641,FBpp0301847,FBpp0302999	Cg25C,Sec22,Sec24CD
PMID:20604900	(2010) Myosin VI and optineurin are required for polarized EGFR delivery and directed migration.	3	16	0.0304	FBpp0071061,FBpp0078641,FBpp0290582	Cg25C,jar,mys
PMID:22792356	(2012) Loss of DJ-1 does not affect mitochondrial respiration but increases ROS production and mitochondrial permeability transition pore opening.	3	16	0.0304	FBpp0074825,FBpp0077504,FBpp0305736	AIF,Cat,Sod
PMID:22879913	(2012) AP-1 mediated transcriptional repression of matrix metalloproteinase-9 by recruitment of histone deacetylase 1 in response to interferon Beta.	3	16	0.0304	FBpp0078641,FBpp0088375,FBpp0271771	Cg25C,Mmp1,Rel
PMID:23637607	(2013) Trypanosome infection establishment in the tsetse fly gut is influenced by microbiome-regulated host immune barriers.	3	16	0.0304	FBpp0079133,FBpp0084977,FBpp0088375	CecA1,Rel,Tep2
PMID:24302999	(2013) Next-generation sequencing-based transcriptome analysis of Helicoverpa armigera Larvae immune-primed with Photorhabdus luminescens TT01.	4	41	0.0304	FBpp0074825,FBpp0084977,FBpp0087044,FBpp0088375	Cat,CecA1,Lac,Rel
PMID:25173815	(2014) Drosophila melanogaster cellular repressor of E1A-stimulated genes is a lysosomal protein essential for fly development.	3	16	0.0304	FBpp0081331,FBpp0086719,FBpp0288707	Cp1,DppIII,Sur
PMID:26388666	(2015) MnSOD downregulation induced by extremely low 0.1 mGy single and fractionated X-rays and microgravity treatment in human neuroblastoma cell line, NB-1.	3	16	0.0304	FBpp0074825,FBpp0077504,FBpp0305736	AIF,Cat,Sod
PMID:26579107	(2015) Wolbachia and the insect immune system: what reactive oxygen species can tell us about the mechanisms of Wolbachia-host interactions.	3	16	0.0304	FBpp0082814,FBpp0084977,FBpp0100079	CecA1,Irc,Prx5
PMID:27215642	(2016) Cellular ageing mechanisms in osteoarthritis.	3	16	0.0304	FBpp0074825,FBpp0078641,FBpp0271771	Cat,Cg25C,Mmp1
PMID:27619540	(2017) Pathogenic determinants and mechanisms of ALSFTD linked to hexanucleotide repeat expansions in the C9orf72 gene.	3	16	0.0304	FBpp0111818,FBpp0304622,FBpp0305736	Sod,TER94,dp
PMID:27622658	(2016) SPARC Regulates Transforming Growth Factor Beta Induced (TGFBI) Extracellular Matrix Deposition and Paclitaxel Response in Ovarian Cancer Cells.	3	16	0.0304	FBpp0071061,FBpp0078641,FBpp0271771	Cg25C,Mmp1,mys
PMID:29213118	(2017) Vitamin K2 Prevents Lymphoma in Drosophila.	3	16	0.0304	FBpp0088375,FBpp0111760,FBpp0288707	Rel,Sur,os
PMID:30050368	(2016) The genetics of amyotrophic lateral sclerosis: current insights.	3	16	0.0304	FBpp0111818,FBpp0304622,FBpp0305736	Sod,TER94,dp
PMID:30322030	(2018) The Emerging Role of DNA Damage in the Pathogenesis of the C9orf72 Repeat Expansion in Amyotrophic Lateral Sclerosis.	3	16	0.0304	FBpp0111818,FBpp0304622,FBpp0305736	Sod,TER94,dp
PMID:31856229	(2019) The polarity protein Dlg5 regulates collective cell migration during Drosophila oogenesis.	4	41	0.0304	FBpp0070894,FBpp0087044,FBpp0111760,FBpp0288707	Lac,Sur,Ubi-p5E,os
PMID:32019113	(2020) Genetic Dissection of Alzheimer's Disease Using Drosophila Models.	5	74	0.0304	FBpp0074825,FBpp0088375,FBpp0099824,FBpp0304478,FBpp0305736	Cat,Fer2LCH,GstD1,Rel,Sod
PMID:10189376	(1999) Identification of a suppressor of the Dictyostelium profilin-minus phenotype as a CD36LIMP-II homologue.	3	17	0.0334	FBpp0070141,FBpp0074348,FBpp0074825	Cat,Rbf,betaCOP
PMID:10995453	(2000) Embryonic lethality of molecular chaperone hsp47 knockout mice is associated with defects in collagen biosynthesis.	3	17	0.0334	FBpp0074017,FBpp0078641,FBpp0087164	Cg25C,Cyp1,ERp60
PMID:11331308	(2001) A new focal adhesion protein that interacts with integrin-linked kinase and regulates cell adhesion and spreading.	3	17	0.0334	FBpp0071061,FBpp0078641,FBpp0081336	Cg25C,mys,stck
PMID:17069638	(2006) Immune pathways and defence mechanisms in honey bees Apis mellifera.	4	43	0.0334	FBpp0081104,FBpp0084977,FBpp0088375,FBpp0111760	CecA1,MstProx,Rel,os
PMID:18688280	(2008) Rudra interrupts receptor signaling complexes to negatively regulate the IMD pathway.	3	17	0.0334	FBpp0071599,FBpp0084977,FBpp0088375	CecA1,Rel,pirk
PMID:21310296	(2011) Cell entry of enveloped viruses.	3	17	0.0334	FBpp0070279,FBpp0086719,FBpp0087164	Cp1,ERp60,sta
PMID:22949875	(2012) The role of free radicals in the aging brain and Parkinson's Disease: convergence and parallelism.	3	17	0.0334	FBpp0071061,FBpp0074825,FBpp0305736	Cat,Sod,mys
PMID:23429853	(2013) Capicua regulates proliferation and survival of RB-deficient cells in Drosophila.	3	17	0.0334	FBpp0070141,FBpp0074825,FBpp0305736	Cat,Rbf,Sod
PMID:24010524	(2013) The Oct1 homolog Nubbin is a repressor of NF-KB-dependent immune gene expression that increases the tolerance to gut microbiota.	4	43	0.0334	FBpp0072942,FBpp0084977,FBpp0088375,FBpp0297062	AttC,CecA1,Drsl6,Rel
PMID:24196836	(2014) A SUMO-targeted ubiquitin ligase is involved in the degradation of the nuclear pool of the SUMO E3 ligase Siz1.	3	17	0.0334	FBpp0070894,FBpp0087583,FBpp0111818	TER94,Uba1,Ubi-p5E
PMID:24591046	(2014) Temporal regulation of Dpp signaling output in the Drosophila wing.	4	43	0.0334	FBpp0070141,FBpp0070894,FBpp0078641,FBpp0288707	Cg25C,Rbf,Sur,Ubi-p5E
PMID:24858012	(2014) Metformin induces apoptosis and cell cycle arrest mediated by oxidative stress, AMPK and FOXO3a in MCF-7 breast cancer cells.	3	17	0.0334	FBpp0074825,FBpp0077504,FBpp0305736	AIF,Cat,Sod
PMID:26233704	(2015) Antioxidant responses and cellular adjustments to oxidative stress.	5	78	0.0334	FBpp0074825,FBpp0087164,FBpp0088375,FBpp0100079,FBpp0305736	Cat,ERp60,Prx5,Rel,Sod
PMID:26333838	(2015) Persistent Activation of the Innate Immune Response in Adult Drosophila Following Radiation Exposure During Larval Development.	3	17	0.0334	FBpp0078641,FBpp0088375,FBpp0296952	Cg25C,Rel,key
PMID:26448463	(2015) Generation of New Hairless Alleles by Genomic Engineering at the Hairless Locus in Drosophila melanogaster.	3	17	0.0334	FBpp0070894,FBpp0085223,FBpp0288707	Sur,Ubi-p5E,awd
PMID:26976042	(2016) DISC1 causes associative memory and neurodevelopmental defects in fruit flies.	3	17	0.0334	FBpp0070894,FBpp0288707,FBpp0302999	Sec24CD,Sur,Ubi-p5E
PMID:27672511	(2016) Bcl-2 homologue Debcl enhances Alfa-synuclein-induced phenotypes in Drosophila.	3	17	0.0334	FBpp0070141,FBpp0077504,FBpp0288707	AIF,Rbf,Sur
PMID:27841876	(2016) Cardioprotection and lifespan extension by the natural polyamine spermidine.	3	17	0.0334	FBpp0078641,FBpp0088350,FBpp0290582	Cg25C,for,jar
PMID:28428367	(2017) COPII-coated membranes function as transport carriers of intracellular procollagen I.	3	17	0.0334	FBpp0074825,FBpp0078641,FBpp0302999	Cat,Cg25C,Sec24CD
PMID:28522961	(2017) Energy Homeostasis and Abnormal RNA Metabolism in Amyotrophic Lateral Sclerosis.	3	17	0.0334	FBpp0111818,FBpp0304622,FBpp0305736	Sod,TER94,dp
PMID:29307555	(2018) Vps13D Encodes a Ubiquitin-Binding Protein that Is Required for the Regulation of Mitochondrial Size and Clearance.	3	17	0.0334	FBpp0070894,FBpp0087583,FBpp0288707	Sur,Uba1,Ubi-p5E
PMID:29515567	(2018) Interorgan Molecular Communication Strategies of 'Local' and 'Systemic' Innate Immune Responses in Mosquito Anopheles stephensi.	3	17	0.0334	FBpp0081104,FBpp0084977,FBpp0088375	CecA1,MstProx,Rel
PMID:30646951	(2019) Wolbachia introduction into Lutzomyia longipalpis (Diptera: Psychodidae) cell lines and its effects on immune-related gene expression and interaction with Leishmania infantum.	3	17	0.0334	FBpp0074825,FBpp0084977,FBpp0088375	Cat,CecA1,Rel
PMID:31200426	(2019) The Mosquito Immune System and the Life of Dengue Virus: What We Know and Do Not Know.	4	43	0.0334	FBpp0082439,FBpp0084977,FBpp0088375,FBpp0111760	CecA1,Cys,Rel,os
PMID:31734880	(2020) Alterations of Transcription of Genes Coding Anti-oxidative and Mitochondria-Related Proteins in Amyloid beta Toxicity: Relevance to Alzheimer's Disease.	3	17	0.0334	FBpp0074825,FBpp0078641,FBpp0305736	Cat,Cg25C,Sod
PMID:29723993	(2018) Defense Mechanisms against Viral Infection in Drosophila: RNAi and Non-RNAi.	6	121	0.0341	FBpp0079133,FBpp0088375,FBpp0111760,FBpp0111818,FBpp0296952,FBpp0297062	AttC,Rel,TER94,Tep2,key,os
PMID:29233983	(2017) Endocytosis regulates TDP-43 toxicity and turnover.	4	44	0.035	FBpp0081466,FBpp0111818,FBpp0288707,FBpp0305736	Sod,Sur,TER94,ird1
PMID:30385460	(2019) A Gene Expression Screen in Drosophila melanogaster Identifies Novel JAKSTAT and EGFR Targets During Oogenesis.	4	44	0.035	FBpp0071061,FBpp0078641,FBpp0111760,FBpp0288707	Cg25C,Sur,mys,os
PMID:10189378	(1999) wing blister, a new Drosophila laminin alpha chain required for cell adhesion and migration during embryonic and imaginal development.	3	18	0.0353	FBpp0071061,FBpp0078641,FBpp0288707	Cg25C,Sur,mys
PMID:10964925	(2000) Dm1-MMP, a matrix metalloproteinase from Drosophila with a potential role in extracellular matrix remodeling during neural development.	2	3	0.0353	FBpp0078641,FBpp0271771	Cg25C,Mmp1
PMID:11113599	(2000) Targeted neuronal gene expression and longevity in Drosophila.	2	3	0.0353	FBpp0074825,FBpp0305736	Cat,Sod
PMID:11269501	(2000) Activation of the Drosophila NF-kappaB factor Relish by rapid endoproteolytic cleavage.	2	3	0.0353	FBpp0084977,FBpp0088375	CecA1,Rel
PMID:12036960	(2002) The exoskeleton collagens in Caenorhabditis elegans are modified by prolyl 4-hydroxylases with unique combinations of subunits.	2	3	0.0353	FBpp0078641,FBpp0087164	Cg25C,ERp60
PMID:12736206	(2003) Analysis of PINCH function in Drosophila demonstrates its requirement in integrin-dependent cellular processes.	2	3	0.0353	FBpp0071061,FBpp0081336	mys,stck
PMID:14610065	(2003) MT1-MMP-dependent, apoptotic remodeling of unmineralized cartilage: a critical process in skeletal growth.	2	3	0.0353	FBpp0078641,FBpp0271771	Cg25C,Mmp1
PMID:16120220	(2005) Crosstalk between the actin cytoskeleton and Ran-mediated nuclear transport.	3	19	0.0353	FBpp0088375,FBpp0099391,FBpp0288707	Rel,Sur,capt
PMID:17135188	(2006) Cellular delivery of small interfering RNA by a non-covalently attached cell-penetrating peptide: quantitative analysis of uptake and biological effect.	2	3	0.0353	FBpp0088375,FBpp0111760	Rel,os
PMID:17850869	(2008) Identification of a lepidopteran matrix metalloproteinase with dual roles in metamorphosis and innate immunity.	2	3	0.0353	FBpp0078641,FBpp0271771	Cg25C,Mmp1
PMID:18332223	(2008) Integrin-linked kinase stabilizes myotendinous junctions and protects muscle from stress-induced damage.	3	19	0.0353	FBpp0071061,FBpp0078641,FBpp0081336	Cg25C,mys,stck
PMID:18614580	(2008) The C. elegans F-spondin family protein SPON-1 maintains cell adhesion in neural and non-neural tissues.	3	18	0.0353	FBpp0070279,FBpp0071061,FBpp0078641	Cg25C,mys,sta
PMID:19022160	(2008) Calcium-dependent NOX5 nicotinamide adenine dinucleotide phosphate oxidase contributes to vascular oxidative stress in human coronary artery disease.	2	3	0.0353	FBpp0074825,FBpp0305736	Cat,Sod
PMID:19077044	(2009) The overexpression of major antioxidant enzymes does not extend the lifespan of mice.	2	3	0.0353	FBpp0074825,FBpp0305736	Cat,Sod
PMID:19686680	(2009) Integrin acts upstream of netrin signaling to regulate formation of the anchor cell's invasive membrane in C. elegans.	3	19	0.0353	FBpp0071061,FBpp0271771,FBpp0304622	Mmp1,dp,mys
PMID:19753093	(2009) KF-1 Ubiquitin Ligase: An Anxiety Suppressor.	2	3	0.0353	FBpp0071061,FBpp0111818	TER94,mys
PMID:19829691	(2009) The Imd pathway is involved in antiviral immune responses in Drosophila.	3	18	0.0353	FBpp0084977,FBpp0088375,FBpp0296952	CecA1,Rel,key
PMID:19840942	(2009) A common mutation in paraoxonase-2 results in impaired lactonase activity.	2	3	0.0353	FBpp0078641,FBpp0087164	Cg25C,ERp60
PMID:20153367	(2010) Effects of tempol and redox-cycling nitroxides in models of oxidative stress.	3	18	0.0353	FBpp0074825,FBpp0078641,FBpp0305736	Cat,Cg25C,Sod
PMID:20600624	(2010) Peroxiredoxin 5 modulates immune response in Drosophila.	3	18	0.0353	FBpp0088375,FBpp0100079,FBpp0296952	Prx5,Rel,key
PMID:20648572	(2010) The cytoskeletal regulator zyxin is required for viability in Drosophila melanogaster.	3	19	0.0353	FBpp0081336,FBpp0085223,FBpp0288707	Sur,awd,stck
PMID:21704388	(2011) Balancing act: deubiquitinating enzymes in the nervous system.	3	18	0.0353	FBpp0073474,FBpp0111818,FBpp0304059	TER94,Usp14,Usp7
PMID:22209517	(2012) Redox regulation of cell migration and adhesion.	3	19	0.0353	FBpp0074825,FBpp0078641,FBpp0111838	Cat,Cg25C,Traf4
PMID:22879977	(2012) A novel mutation in Beta integrin reveals an integrin-mediated interaction between the extracellular matrix and cki-1p27KIP1.	3	19	0.0353	FBpp0071061,FBpp0078641,FBpp0081336	Cg25C,mys,stck
PMID:22928081	(2012) Yeast colonies: a model for studies of aging, environmental adaptation, and longevity.	2	3	0.0353	FBpp0077504,FBpp0305736	AIF,Sod
PMID:23207063	(2013) Three genes involved in the oxidative burst are closely linked in the genome of the snail, Biomphalaria glabrata.	2	3	0.0353	FBpp0074825,FBpp0305736	Cat,Sod
PMID:23223450	(2013) Prolyl 4-hydroxlase activity is essential for development and cuticle formation in the human infective parasitic nematode Brugia malayi.	2	3	0.0353	FBpp0078641,FBpp0304622	Cg25C,dp
PMID:23319182	(2013) Hematopoiesis and hematopoietic organs in arthropods.	3	18	0.0353	FBpp0074955,FBpp0078641,FBpp0111760	Adgf-A,Cg25C,os
PMID:23319969	(2012) Lyme disease: review.	2	3	0.0353	FBpp0078641,FBpp0111760	Cg25C,os
PMID:23454281	(2013) Drosophila type XVXVIII collagen mutants manifest integrin mediated mitochondrial dysfunction, which is improved by cyclosporin A and losartan.	2	3	0.0353	FBpp0071061,FBpp0078641	Cg25C,mys
PMID:23459255	(2013) A regulatory pathway, ecdysone-transcription factor relish-cathepsin L, is involved in insect fat body dissociation.	3	18	0.0353	FBpp0086719,FBpp0088375,FBpp0290582	Cp1,Rel,jar
PMID:23497397	(2013) The genome- and transcriptome-wide analysis of innate immunity in the brown planthopper, Nilaparvata lugens.	4	46	0.0353	FBpp0084977,FBpp0088375,FBpp0296952,FBpp0305802	CecA1,PGRP-SB2,Rel,key
PMID:23637905	(2013) Serine proteolytic pathway activation reveals an expanded ensemble of wound response genes in Drosophila.	5	83	0.0353	FBpp0084977,FBpp0088375,FBpp0100079,FBpp0271771,FBpp0297062	AttC,CecA1,Mmp1,Prx5,Rel
PMID:23704353	(2013) A dual role for the BetaPS integrin myospheroid in mediating Drosophila embryonic macrophage migration.	3	19	0.0353	FBpp0071061,FBpp0077747,FBpp0078641	Cg25C,crq,mys
PMID:23780688	(2013) Region-specific epithelial cell dynamics during branching morphogenesis.	2	3	0.0353	FBpp0071061,FBpp0078641	Cg25C,mys
PMID:23797661	(2013) Anti-tumor effects of Mfn2 in gastric cancer.	3	19	0.0353	FBpp0077504,FBpp0078641,FBpp0088350	AIF,Cg25C,for
PMID:24039809	(2013) Global features of gene expression on the proteome and transcriptome levels in S. coelicolor during germination.	2	3	0.0353	FBpp0074825,FBpp0077572	Cat,Eno
PMID:24392358	(2013) Drosophila at the intersection of infection, inflammation, and cancer.	3	19	0.0353	FBpp0088375,FBpp0111760,FBpp0271771	Mmp1,Rel,os
PMID:25300955	(2012) Mouse Models of Oxidative Stress Indicate a Role for Modulating Healthy Aging.	3	19	0.0353	FBpp0074825,FBpp0100079,FBpp0305736	Cat,Prx5,Sod
PMID:25604127	(2015) Coagulation factor XII protease domain crystal structure.	2	3	0.0353	FBpp0078641,FBpp0304622	Cg25C,dp
PMID:26002470	(2015) Drosophila p24 and Sec22 regulate Wingless trafficking in the early secretory pathway.	3	18	0.0353	FBpp0070894,FBpp0081576,FBpp0301847	Sec22,Ubi-p5E,eca
PMID:26239097	(2015) Cordyceps sinensis oral liquid prolongs the lifespan of the fruit fly, Drosophila melanogaster, by inhibiting oxidative stress.	2	3	0.0353	FBpp0074825,FBpp0305736	Cat,Sod
PMID:26282323	(2016) Mitochondria and endoplasmic reticulum crosstalk in amyotrophic lateral sclerosis.	3	18	0.0353	FBpp0087164,FBpp0111818,FBpp0305736	ERp60,Sod,TER94
PMID:26321910	(2015) Activity dependent CAM cleavage and neurotransmission.	3	19	0.0353	FBpp0071061,FBpp0078641,FBpp0271771	Cg25C,Mmp1,mys
PMID:26610919	(2015) Basement Membranes in the Worm: A Dynamic Scaffolding that Instructs Cellular Behaviors and Shapes Tissues.	3	19	0.0353	FBpp0070279,FBpp0071061,FBpp0078641	Cg25C,mys,sta
PMID:26804906	(2016) Metabolic Reprogramming of Pancreatic Cancer Mediated by CDK46 Inhibition Elicits Unique Vulnerabilities.	3	19	0.0353	FBpp0070141,FBpp0074825,FBpp0078641	Cat,Cg25C,Rbf
PMID:26903954	(2016) Porphyromonas gingivalis: An Overview of Periodontopathic Pathogen below the Gum Line.	2	3	0.0353	FBpp0078641,FBpp0271771	Cg25C,Mmp1
PMID:26945029	(2016) Mapping Challenging Mutations by Whole-Genome Sequencing.	2	3	0.0353	FBpp0078641,FBpp0304622	Cg25C,dp
PMID:27157188	(2016) Copper transporters and chaperones CTR1, CTR2, ATOX1, and CCS as determinants of cisplatin sensitivity.	2	3	0.0353	FBpp0078080,FBpp0305736	Atox1,Sod
PMID:27343351	(2016) Loss of Frataxin induces iron toxicity, sphingolipid synthesis, and Pdk1Mef2 activation, leading to neurodegeneration.	4	45	0.0353	FBpp0074825,FBpp0288707,FBpp0304478,FBpp0305736	Cat,Fer2LCH,Sod,Sur
PMID:27347682	(2016) Components of the Engulfment Machinery Have Distinct Roles in Corpse Processing.	3	19	0.0353	FBpp0071061,FBpp0077747,FBpp0288707	Sur,crq,mys
PMID:28054665	(2017) Overproduction of superoxide dismutase and catalase confers cassava resistance to Tetranychus cinnabarinus.	2	3	0.0353	FBpp0074825,FBpp0305736	Cat,Sod
PMID:28057298	(2017) Amyotrophic Lateral Sclerosis Pathogenesis Converges on Defects in Protein Homeostasis Associated with TDP-43 Mislocalization and Proteasome-Mediated Degradation Overload.	2	3	0.0353	FBpp0111818,FBpp0305736	Sod,TER94
PMID:28168442	(2017) Revertant mosaicism in genodermatoses.	2	3	0.0353	FBpp0071061,FBpp0078641	Cg25C,mys
PMID:28436487	(2017) Redefining the identity of cardiac fibroblasts.	2	3	0.0353	FBpp0078641,FBpp0271771	Cg25C,Mmp1
PMID:28446705	(2017) Diverse integrin adhesion stoichiometries caused by varied actomyosin activity.	3	18	0.0353	FBpp0071061,FBpp0081336,FBpp0288707	Sur,mys,stck
PMID:28542430	(2017) ROS regulation of axonal mitochondrial transport is mediated by Ca2+ and JNK in Drosophila.	3	19	0.0353	FBpp0074825,FBpp0288707,FBpp0305736	Cat,Sod,Sur
PMID:28610887	(2017) A hormonal cue promotes timely follicle cell migration by modulating transcription profiles.	4	46	0.0353	FBpp0070894,FBpp0078641,FBpp0111760,FBpp0288707	Cg25C,Sur,Ubi-p5E,os
PMID:28775151	(2017) The requirement of IRE1 and XBP1 in resolving physiological stress during Drosophila development.	3	19	0.0353	FBpp0078641,FBpp0084977,FBpp0288707	CecA1,Cg25C,Sur
PMID:28928428	(2017) Phosphorylation of Suppressor of Hairless impedes its DNA-binding activity.	3	19	0.0353	FBpp0085223,FBpp0088375,FBpp0288707	Rel,Sur,awd
PMID:28978740	(2017) Caenorhabditis elegans SORB-1 localizes to integrin adhesion sites and is required for organization of sarcomeres and mitochondria in myocytes.	3	19	0.0353	FBpp0071061,FBpp0081336,FBpp0290582	jar,mys,stck
PMID:29138676	(2017) Resveratrol Modulation of Protein Expression in parkin-Mutant Human Skin Fibroblasts: A Proteomic Approach.	3	19	0.0353	FBpp0074825,FBpp0077572,FBpp0111818	Cat,Eno,TER94
PMID:29203880	(2017) Evidence for a novel function of Awd in maintenance of genomic stability.	3	18	0.0353	FBpp0085223,FBpp0271771,FBpp0288707	Mmp1,Sur,awd
PMID:29288089	(2018) Exploring the molecular complexity of Triatoma dimidiata sialome.	2	3	0.0353	FBpp0071061,FBpp0078641	Cg25C,mys
PMID:29375289	(2017) Neuronal Migration and Lamination in the Vertebrate Retina.	2	3	0.0353	FBpp0070279,FBpp0071061	mys,sta
PMID:29415476	(2018) The Impact of Aging on Cardio and Cerebrovascular Diseases.	3	19	0.0353	FBpp0074825,FBpp0078641,FBpp0271771	Cat,Cg25C,Mmp1
PMID:29443878	(2018) Skeletal Muscle Pathophysiology: The Emerging Role of Spermine Oxidase and Spermidine.	3	18	0.0353	FBpp0074825,FBpp0078641,FBpp0290582	Cat,Cg25C,jar
PMID:29513218	(2018) TANGO1 builds a machine for collagen export by recruiting and spatially organizing COPII, tethers and membranes.	3	19	0.0353	FBpp0078641,FBpp0301847,FBpp0304622	Cg25C,Sec22,dp
PMID:29844654	(2018) Molecular Evolution and Functional Divergence of the IgLON Family.	2	3	0.0353	FBpp0071061,FBpp0087044	Lac,mys
PMID:29884747	(2018) Maintenance of Proper Germline Stem Cell Number Requires Adipocyte Collagen in Adult Drosophila Females.	2	3	0.0353	FBpp0071061,FBpp0078641	Cg25C,mys
PMID:30355078	(2018) Mechanisms of Dysfunction in the Aging Vasculature and Role in Age-Related Disease.	3	19	0.0353	FBpp0074825,FBpp0078641,FBpp0305736	Cat,Cg25C,Sod
PMID:30419814	(2018) Abstracts of the 6th Meeting of the Neapolitan Brain Group.	3	19	0.0353	FBpp0070279,FBpp0078641,FBpp0305736	Cg25C,Sod,sta
PMID:30587782	(2018) Shot-Gun Proteomic Analysis on Roots of Arabidopsis pldAlfa1 Mutants Suggesting the Involvement of PLDAlfa1 in Mitochondrial Protein Import, Vesicular Trafficking and Glucosinolate Biosynthesis.	3	18	0.0353	FBpp0074825,FBpp0084907,FBpp0305736	CG7610,Cat,Sod
PMID:30695063	(2019) Heme peroxidase HPX-2 protects Caenorhabditis elegans from pathogens.	2	3	0.0353	FBpp0078641,FBpp0304622	Cg25C,dp
PMID:31086359	(2019) Simu-dependent clearance of dying cells regulates macrophage function and inflammation resolution.	3	19	0.0353	FBpp0071061,FBpp0077747,FBpp0288707	Sur,crq,mys
PMID:31877991	(2019) TRPC Channels in Proteinuric Kidney Diseases.	3	18	0.0353	FBpp0071061,FBpp0078641,FBpp0086719	Cg25C,Cp1,mys
PMID:31907025	(2020) Gut microbiota is essential in PGRP-LA regulated immune protection against Plasmodium berghei infection.	3	19	0.0353	FBpp0071599,FBpp0084977,FBpp0088375	CecA1,Rel,pirk
PMID:31988313	(2020) Genetic interaction screen for severe neurodevelopmental disorders reveals a functional link between Ube3a and Mef2 in Drosophila melanogaster.	3	19	0.0353	FBpp0070894,FBpp0288707,FBpp0305736	Sod,Sur,Ubi-p5E
PMID:32025502	(2020) Curcumin attenuates copper-induced oxidative stress and neurotoxicity in Drosophila melanogaster.	2	3	0.0353	FBpp0078080,FBpp0305736	Atox1,Sod
PMID:32053905	(2020) ER-to-Golgi Trafficking and Its Implication in Neurological Diseases.	3	18	0.0353	FBpp0078641,FBpp0301847,FBpp0302999	Cg25C,Sec22,Sec24CD
PMID:32133457	(2019) Targeting mitochondrial dysfunction in amyotrophic lateral sclerosis: a systematic review and meta-analysis.	2	3	0.0353	FBpp0111818,FBpp0305736	Sod,TER94
PMID:9136017	(1997) Autosomal mutations affecting adhesion between wing surfaces in Drosophila melanogaster.	2	3	0.0353	FBpp0071061,FBpp0081336	mys,stck
PMID:9566975	(1998) Effects of forced expression of an NH2-terminal truncated beta-Catenin on mouse intestinal epithelial homeostasis.	3	18	0.0353	FBpp0070141,FBpp0071061,FBpp0078641	Cg25C,Rbf,mys
PMID:19439073	(2009) Molecular identification of differentially regulated genes in the hydrothermal-vent species Bathymodiolus thermophilus and Paralvinella pandorae in response to temperature.	3	20	0.0368	FBpp0074017,FBpp0074825,FBpp0078641	Cat,Cg25C,Cyp1
PMID:19781108	(2009) Sarcoglycanopathies: molecular pathogenesis and therapeutic prospects.	3	20	0.0368	FBpp0071061,FBpp0111818,FBpp0271771	Mmp1,TER94,mys
PMID:21747053	(2011) H11 kinaseheat shock protein 22 deletion impairs both nuclear and mitochondrial functions of STAT3 and accelerates the transition into heart failure on cardiac overload.	3	20	0.0368	FBpp0074017,FBpp0078641,FBpp0271771	Cg25C,Cyp1,Mmp1
PMID:22303464	(2012) Transcriptome profiling of sexual maturation and mating in the Mediterranean fruit fly, Ceratitis capitata.	4	48	0.0368	FBpp0079133,FBpp0084977,FBpp0085735,FBpp0088375	CecA1,Rel,Tep2,cer
PMID:22407366	(2012) Whacked and Rab35 polarize dynein-motor-complex-dependent seamless tube growth.	3	20	0.0368	FBpp0081576,FBpp0085223,FBpp0288707	Sur,awd,eca
PMID:22820117	(2013) Curbing cancer's sweet tooth: is there a role for MnSOD in regulation of the Warburg effect?	4	48	0.0368	FBpp0074825,FBpp0077504,FBpp0271771,FBpp0305736	AIF,Cat,Mmp1,Sod
PMID:23266827	(2013) Talin1 has unique expression versus talin 2 in the heart and modifies the hypertrophic response to pressure overload.	3	20	0.0368	FBpp0071061,FBpp0078641,FBpp0081336	Cg25C,mys,stck
PMID:23675014	(2007) Integrin-Linked Kinase: It's Role in the Vascular System.	3	20	0.0368	FBpp0071061,FBpp0078641,FBpp0081336	Cg25C,mys,stck
PMID:24414207	(2014) Bug22 influences cilium morphology and the post-translational modification of ciliary microtubules.	3	20	0.0368	FBpp0070894,FBpp0288707,FBpp0290582	Sur,Ubi-p5E,jar
PMID:24439372	(2014) PGRP-SC2 promotes gut immune homeostasis to limit commensal dysbiosis and extend lifespan.	3	20	0.0368	FBpp0080864,FBpp0088375,FBpp0111760	Rel,neb,os
PMID:24794300	(2014) Ecdysone mediates the development of immunity in the Drosophila embryo.	3	20	0.0368	FBpp0077747,FBpp0084977,FBpp0088375	CecA1,Rel,crq
PMID:25938228	(2015) A Synthetic Lethal Screen Identifies a Role for Lin-44Wnt in C. elegans Embryogenesis.	3	20	0.0368	FBpp0078641,FBpp0099391,FBpp0304622	Cg25C,capt,dp
PMID:26181327	(2015) The role of perlecan and endorepellin in the control of tumor angiogenesis and endothelial cell autophagy.	3	20	0.0368	FBpp0078641,FBpp0086719,FBpp0271771	Cg25C,Cp1,Mmp1
PMID:26287188	(2015) Mitochondrial and Ubiquitin Proteasome System Dysfunction in Ageing and Disease: Two Sides of the Same Coin?	3	20	0.0368	FBpp0087583,FBpp0290582,FBpp0305736	Sod,Uba1,jar
PMID:26688336	(2015) Stable Force Balance between Epithelial Cells Arises from F-Actin Turnover.	3	20	0.0368	FBpp0070894,FBpp0099391,FBpp0290582	Ubi-p5E,capt,jar
PMID:27538518	(2016) Seminal fluid protein genes of the brown planthopper, Nilaparvata lugens.	3	20	0.0368	FBpp0082735,FBpp0085223,FBpp0304622	Manf,awd,dp
PMID:28363972	(2017) Myosin II promotes the anisotropic loss of the apical domain during Drosophila neuroblast ingression.	3	20	0.0368	FBpp0070894,FBpp0288707,FBpp0290582	Sur,Ubi-p5E,jar
PMID:28406187	(2017) Cell-matrix adhesion and cell-cell adhesion differentially control basal myosin oscillation and Drosophila egg chamber elongation.	3	20	0.0368	FBpp0070894,FBpp0071061,FBpp0288707	Sur,Ubi-p5E,mys
PMID:28521727	(2017) Comparative genomic analysis of innate immunity reveals novel and conserved components in crustacean food crop species.	4	48	0.0368	FBpp0077747,FBpp0078641,FBpp0088375,FBpp0296952	Cg25C,Rel,crq,key
PMID:29453960	(2018) Synaptic dysfunction and altered excitability in C9ORF72 ALSFTD.	3	20	0.0368	FBpp0111818,FBpp0304622,FBpp0305736	Sod,TER94,dp
PMID:30243020	(2018) Effects of N-acetyl-L-cysteine on lifespan, locomotor activity and stress-resistance of 3 Drosophila species with different lifespans.	3	20	0.0368	FBpp0074825,FBpp0085889,FBpp0305736	Cat,Eip55E,Sod
PMID:30836998	(2019) Effects of unpaired 1 gene overexpression on the lifespan of Drosophila melanogaster.	3	20	0.0368	FBpp0111760,FBpp0288707,FBpp0305736	Sod,Sur,os
PMID:10406806	(1999) Serpent regulates Drosophila immunity genes in the larval fat body through an essential GATA motif.	2	4	0.0396	FBpp0084977,FBpp0088375	CecA1,Rel
PMID:11018014	(2000) A Drosophila IkappaB kinase complex required for Relish cleavage and antibacterial immunity.	2	4	0.0396	FBpp0088375,FBpp0296952	Rel,key
PMID:11400160	(2001) Cactus-independent nuclear translocation of Drosophila RELISH.	2	4	0.0396	FBpp0084977,FBpp0088375	CecA1,Rel
PMID:12714038	(2003) Prolyl 4-hydroxylases, the key enzymes of collagen biosynthesis.	2	4	0.0396	FBpp0078641,FBpp0087164	Cg25C,ERp60
PMID:12743125	(2003) Effects of overexpression of copper-zinc and manganese superoxide dismutases, catalase, and thioredoxin reductase genes on longevity in Drosophila melanogaster.	2	4	0.0396	FBpp0074825,FBpp0305736	Cat,Sod
PMID:12904264	(2003) Analysis of VEGF-responsive genes involved in the activation of endothelial cells.	3	22	0.0396	FBpp0071061,FBpp0074955,FBpp0078641	Adgf-A,Cg25C,mys
PMID:14585984	(2003) Functional characterization of a novel promoter element required for an innate immune response in Drosophila.	2	4	0.0396	FBpp0084977,FBpp0088375	CecA1,Rel
PMID:16524451	(2006) Key stages in mammary gland development: the cues that regulate ductal branching morphogenesis.	3	21	0.0396	FBpp0071061,FBpp0078641,FBpp0271771	Cg25C,Mmp1,mys
PMID:18171476	(2008) Genome-wide analysis of the interaction between the endosymbiotic bacterium Wolbachia and its Drosophila host.	3	21	0.0396	FBpp0084977,FBpp0088375,FBpp0288707	CecA1,Rel,Sur
PMID:18466616	(2008) Loss of p24 function in Drosophila melanogaster causes a stress response and increased levels of NF-kappaB-regulated gene products.	4	51	0.0396	FBpp0081576,FBpp0088375,FBpp0288707,FBpp0297062	AttC,Rel,Sur,eca
PMID:18604274	(2008) The Aedes aegypti toll pathway controls dengue virus infection.	3	21	0.0396	FBpp0084977,FBpp0088375,FBpp0296952	CecA1,Rel,key
PMID:18636113	(2008) Anti-fungal innate immunity in C. elegans is enhanced by evolutionary diversification of antimicrobial peptides.	2	4	0.0396	FBpp0078641,FBpp0304622	Cg25C,dp
PMID:18808667	(2008) Localisation of laminin within Plasmodium berghei oocysts and the midgut epithelial cells of Anopheles stephensi.	2	4	0.0396	FBpp0071061,FBpp0078641	Cg25C,mys
PMID:19283073	(2009) A computational approach to understand in vitro alveolar morphogenesis.	2	4	0.0396	FBpp0071061,FBpp0078641	Cg25C,mys
PMID:19627272	(2009) Lifespan extension by dietary restriction is not linked to protection against somatic DNA damage in Drosophila melanogaster.	2	4	0.0396	FBpp0072455,FBpp0305736	Gale,Sod
PMID:19651206	(2010) The mitochondrial permeability transition pore: a molecular target for amyotrophic lateral sclerosis therapy.	3	22	0.0396	FBpp0074825,FBpp0077504,FBpp0305736	AIF,Cat,Sod
PMID:19664993	(2009) Dedifferentiating spermatogonia outcompete somatic stem cells for niche occupancy in the Drosophila testis.	3	22	0.0396	FBpp0071061,FBpp0111760,FBpp0288707	Sur,mys,os
PMID:19775453	(2009) The interaction of HAb18GCD147 with integrin alpha6beta1 and its implications for the invasion potential of human hepatoma cells.	2	4	0.0396	FBpp0070279,FBpp0078641	Cg25C,sta
PMID:19780638	(2009) The ins and outs of phospholipid asymmetry in the plasma membrane: roles in health and disease.	2	4	0.0396	FBpp0077504,FBpp0077747	AIF,crq
PMID:19815182	(2009) Polarity proteins and cell-cell interactions in the testis.	4	50	0.0396	FBpp0071061,FBpp0074348,FBpp0086719,FBpp0087583	Cp1,Uba1,betaCOP,mys
PMID:19830595	(2009) The interaction of Thrombospondins with extracellular matrix proteins.	2	4	0.0396	FBpp0071061,FBpp0078641	Cg25C,mys
PMID:19834535	(2009) Sequential use of transcriptional profiling, expression quantitative trait mapping, and gene association implicates MMP20 in human kidney aging.	2	4	0.0396	FBpp0078641,FBpp0271771	Cg25C,Mmp1
PMID:20019799	(2009) Long-range activation of systemic immunity through peptidoglycan diffusion in Drosophila.	3	21	0.0396	FBpp0071599,FBpp0084977,FBpp0088375	CecA1,Rel,pirk
PMID:20416508	(2010) Conformation sensors that distinguish monomeric proteins from oligomers in live cells.	2	4	0.0396	FBpp0111818,FBpp0305736	Sod,TER94
PMID:20428923	(2010) Basement membrane components are key players in specialized extracellular matrices.	3	22	0.0396	FBpp0070279,FBpp0078641,FBpp0271771	Cg25C,Mmp1,sta
PMID:20543970	(2009) Hydrophilic elastomeric biomaterials based on resilin-like polypeptides.	2	4	0.0396	FBpp0078641,FBpp0271771	Cg25C,Mmp1
PMID:20644630	(2010) Increased apoptosis of myoblasts in Drosophila model for the Walker-Warburg syndrome.	3	22	0.0396	FBpp0071061,FBpp0078641,FBpp0288707	Cg25C,Sur,mys
PMID:21364766	(2011) Evolution of acetylcholinesterase and butyrylcholinesterase in the vertebrates: an atypical butyrylcholinesterase from the Medaka Oryzias latipes.	2	4	0.0396	FBpp0074825,FBpp0078641	Cat,Cg25C
PMID:21596113	(2011) A snapshot of the Ixodes scapularis degradome.	3	22	0.0396	FBpp0078641,FBpp0081331,FBpp0086719	Cg25C,Cp1,DppIII
PMID:21624487	(2011) Tubulogenesis during blood vessel formation.	3	22	0.0396	FBpp0071061,FBpp0078641,FBpp0271771	Cg25C,Mmp1,mys
PMID:21683169	(2012) Proteases as regulators of pathogenesis: examples from the Apicomplexa.	2	4	0.0396	FBpp0081331,FBpp0086719	Cp1,DppIII
PMID:21906945	(2011) Arg kinase regulates epithelial cell polarity by targeting Beta1-integrin and small GTPase pathways.	3	22	0.0396	FBpp0070279,FBpp0071061,FBpp0078641	Cg25C,mys,sta
PMID:21951834	(2011) Implication of haematophagous arthropod salivary proteins in host-vector interactions.	2	4	0.0396	FBpp0078641,FBpp0111760	Cg25C,os
PMID:22022271	(2011) Toll-8Tollo negatively regulates antimicrobial response in the Drosophila respiratory epithelium.	3	22	0.0396	FBpp0071599,FBpp0081104,FBpp0088375	MstProx,Rel,pirk
PMID:22114564	(2011) Transcriptome analysis of Aedes aegypti transgenic mosquitoes with altered immunity.	4	52	0.0396	FBpp0079133,FBpp0084977,FBpp0088375,FBpp0297062	AttC,CecA1,Rel,Tep2
PMID:22425998	(2012) MAP and kinesin-dependent nuclear positioning is required for skeletal muscle function.	3	22	0.0396	FBpp0071061,FBpp0288707,FBpp0290582	Sur,jar,mys
PMID:22715395	(2012) X-box binding protein 1 is essential for the anti-oxidant defense and cell survival in the retinal pigment epithelium.	3	22	0.0396	FBpp0074825,FBpp0078641,FBpp0305736	Cat,Cg25C,Sod
PMID:22732773	(2012) Advances in understanding the molecular basis of frontotemporal dementia.	2	4	0.0396	FBpp0111818,FBpp0305736	Sod,TER94
PMID:22884367	(2012) Target-derived matricryptins organize cerebellar synapse formation through Alfa3Beta1 integrins.	2	4	0.0396	FBpp0071061,FBpp0078641	Cg25C,mys
PMID:22992465	(2012) Zasp regulates integrin activation.	2	4	0.0396	FBpp0071061,FBpp0081336	mys,stck
PMID:23077599	(2012) Parvin overexpression uncovers tissue-specific genetic pathways and disrupts F-actin to induce apoptosis in the developing epithelia in Drosophila.	3	21	0.0396	FBpp0071061,FBpp0081336,FBpp0271771	Mmp1,mys,stck
PMID:23159836	(2013) The transcriptional regulator lola is required for stem cell maintenance and germ cell differentiation in the Drosophila testis.	3	21	0.0396	FBpp0070894,FBpp0111760,FBpp0288707	Sur,Ubi-p5E,os
PMID:23325791	(2013) Collagen remodeling by phagocytosis is determined by collagen substrate topology and calcium-dependent interactions of gelsolin with nonmuscle myosin IIA in cell adhesions.	3	21	0.0396	FBpp0078641,FBpp0271771,FBpp0290582	Cg25C,Mmp1,jar
PMID:23338750	(2013) Frontotemporal dementia-amyotrophic lateral sclerosis syndrome locus on chromosome 16p12.1-q12.2: genetic, clinical and neuropathological analysis.	2	4	0.0396	FBpp0111818,FBpp0305736	Sod,TER94
PMID:23349821	(2013) Residue-specific annotation of disorder-to-order transition and cathepsin inhibition of a propeptide-like crammer from D. melanogaster.	2	4	0.0396	FBpp0085735,FBpp0086719	Cp1,cer
PMID:23365449	(2013) An antiviral role for antimicrobial peptides during the arthropod response to alphavirus replication.	2	4	0.0396	FBpp0088375,FBpp0297062	AttC,Rel
PMID:23457650	(2013) Trachoma: protective and pathogenic ocular immune responses to Chlamydia trachomatis.	2	4	0.0396	FBpp0078641,FBpp0271771	Cg25C,Mmp1
PMID:23476670	(2013) Proteases from Entamoeba spp. and Pathogenic Free-Living Amoebae as Virulence Factors.	3	21	0.0396	FBpp0078641,FBpp0086719,FBpp0296952	Cg25C,Cp1,key
PMID:23484852	(2013) Dynamic regulation of the structure and functions of integrin adhesions.	3	21	0.0396	FBpp0071061,FBpp0078641,FBpp0081336	Cg25C,mys,stck
PMID:23533356	(2013) Genome-wide analysis of DNA methylation in human amnion.	2	4	0.0396	FBpp0078641,FBpp0271771	Cg25C,Mmp1
PMID:23678876	(2013) Deciphering amyotrophic lateral sclerosis: what phenotype, neuropathology and genetics are telling us about pathogenesis.	2	4	0.0396	FBpp0111818,FBpp0305736	Sod,TER94
PMID:23903191	(2013) Predetermined embryonic glial cells form the distinct glial sheaths of the Drosophila peripheral nervous system.	3	22	0.0396	FBpp0070141,FBpp0288707,FBpp0304478	Fer2LCH,Rbf,Sur
PMID:23956463	(2013) Resilin-Based Hybrid Hydrogels for Cardiovascular Tissue Engineering.	2	4	0.0396	FBpp0078641,FBpp0271771	Cg25C,Mmp1
PMID:24077965	(2014) Molecular mechanism of sphingosine-1-phosphate action in Duchenne muscular dystrophy.	3	21	0.0396	FBpp0070894,FBpp0078641,FBpp0288707	Cg25C,Sur,Ubi-p5E
PMID:24092876	(2013) Mechanisms of skeletal muscle aging: insights from Drosophila and mammalian models.	4	52	0.0396	FBpp0074825,FBpp0099391,FBpp0111818,FBpp0290582	Cat,TER94,capt,jar
PMID:24349561	(2013) p120 catenin is required for the stress response in Drosophila.	3	21	0.0396	FBpp0070894,FBpp0088375,FBpp0297062	AttC,Rel,Ubi-p5E
PMID:24431988	(2013) Tracking neuronal marker expression inside living differentiating cells using molecular beacons.	2	4	0.0396	FBpp0071061,FBpp0078641	Cg25C,mys
PMID:24613963	(2014) Diapause-associated protein3 functions as CuZn superoxide dismutase in the Chinese oak silkworm (Antheraea pernyi).	2	4	0.0396	FBpp0074825,FBpp0305736	Cat,Sod
PMID:25045530	(2014) Studies of inhibitory mechanisms of propeptide-like cysteine protease inhibitors.	2	4	0.0396	FBpp0085735,FBpp0086719	Cp1,cer
PMID:25343619	(2014) Conserved dopamine neurotrophic factor-transduced mesenchymal stem cells promote axon regeneration and functional recovery of injured sciatic nerve.	2	4	0.0396	FBpp0078641,FBpp0082735	Cg25C,Manf
PMID:25797797	(2015) Peptidoglycan recognition protein S2 from silkworm integument: characterization, microbe-induced expression, and involvement in the immune-deficiency pathway.	3	22	0.0396	FBpp0084977,FBpp0088375,FBpp0305802	CecA1,PGRP-SB2,Rel
PMID:25893917	(2015) Matrix stiffness drives epithelial-mesenchymal transition and tumour metastasis through a TWIST1-G3BP2 mechanotransduction pathway.	2	4	0.0396	FBpp0071061,FBpp0078641	Cg25C,mys
PMID:26787744	(2016) Ire1 supports normal ER differentiation in developing Drosophila photoreceptors.	3	21	0.0396	FBpp0070894,FBpp0288707,FBpp0301847	Sec22,Sur,Ubi-p5E
PMID:26898463	(2016) Extracellular Reactive Oxygen Species Drive Apoptosis-Induced Proliferation via Drosophila Macrophages.	3	22	0.0396	FBpp0074825,FBpp0082814,FBpp0271771	Cat,Irc,Mmp1
PMID:26942097	(2014) TDP-43-The key to understanding amyotrophic lateral sclerosis.	2	4	0.0396	FBpp0111818,FBpp0305736	Sod,TER94
PMID:26973882	(2016) Autoimmune response to transthyretin in juvenile idiopathic arthritis.	2	4	0.0396	FBpp0078641,FBpp0111760	Cg25C,os
PMID:27174949	(2016) Mechanical Regulation of Cardiac Aging in Model Systems.	3	21	0.0396	FBpp0071061,FBpp0078641,FBpp0290582	Cg25C,jar,mys
PMID:27426256	(2016) Copper, zinc and calcium: imaging and quantification in anterior pituitary secretory granules.	2	4	0.0396	FBpp0078080,FBpp0305736	Atox1,Sod
PMID:27619243	(2016) Tissue engineering-based therapeutic strategies for vocal fold repair and regeneration.	2	4	0.0396	FBpp0078641,FBpp0271771	Cg25C,Mmp1
PMID:27903609	(2016) Protein sorting at the ER-Golgi interface.	3	22	0.0396	FBpp0078641,FBpp0301847,FBpp0302999	Cg25C,Sec22,Sec24CD
PMID:28107438	(2017) First Insights into the Subterranean Crustacean Bathynellacea Transcriptome: Transcriptionally Reduced Opsin Repertoire and Evidence of Conserved Homeostasis Regulatory Mechanisms.	4	51	0.0396	FBpp0071599,FBpp0074825,FBpp0088375,FBpp0111838	Cat,Rel,Traf4,pirk
PMID:28112149	(2017) Mechanotransductive cascade of Myo-II-dependent mesoderm and endoderm invaginations in embryo gastrulation.	3	21	0.0396	FBpp0070894,FBpp0111838,FBpp0288707	Sur,Traf4,Ubi-p5E
PMID:28507474	(2017) Anacardium microcarpum extract and fractions protect against paraquat-induced toxicity in Drosophila melanogaster.	2	4	0.0396	FBpp0074825,FBpp0305736	Cat,Sod
PMID:28578399	(2017) Transcription Factor Forkhead Regulates Expression of Antimicrobial Peptides in the Tobacco Hornworm, Manduca sexta.	3	21	0.0396	FBpp0084977,FBpp0085223,FBpp0088375	CecA1,Rel,awd
PMID:28874954	(2017) Aging: Molecular Pathways and Implications on the Cardiovascular System.	3	22	0.0396	FBpp0074825,FBpp0078641,FBpp0271771	Cat,Cg25C,Mmp1
PMID:28931061	(2017) Binding of a C-type lectin's coiled-coil domain to the Domeless receptor directly activates the JAKSTAT pathway in the shrimp immune response to bacterial infection.	3	22	0.0396	FBpp0079133,FBpp0088375,FBpp0111760	Rel,Tep2,os
PMID:29321168	(2018) Tools Allowing Independent Visualization and Genetic Manipulation of Drosophila melanogaster Macrophages and Surrounding Tissues.	3	22	0.0396	FBpp0078641,FBpp0271771,FBpp0288707	Cg25C,Mmp1,Sur
PMID:29731353	(2018) Advances in Meningeal Immunity.	2	4	0.0396	FBpp0078641,FBpp0271771	Cg25C,Mmp1
PMID:29853618	(2018) The Drosophila Hox gene Ultrabithorax controls appendage shape by regulating extracellular matrix dynamics.	2	4	0.0396	FBpp0078641,FBpp0271771	Cg25C,Mmp1
PMID:29951484	(2018) Biological and Pathological Implications of an Alternative ATP-Powered Proteasomal Assembly With Cdc48 and the 20S Peptidase.	2	4	0.0396	FBpp0111818,FBpp0305736	Sod,TER94
PMID:30281656	(2018) Population genetic analysis of autophagy and phagocytosis genes in Drosophila melanogaster and D. simulans.	3	21	0.0396	FBpp0079133,FBpp0081466,FBpp0088375	Rel,Tep2,ird1
PMID:30450034	(2018) Investigating Gene Function for Neuronal Survival After Metabolic Stress Using Semi-Automated Fluorescence Microscopy and Automated Image Analysis.	2	4	0.0396	FBpp0070894,FBpp0078641	Cg25C,Ubi-p5E
PMID:30677014	(2019) Ask1 and Akt act synergistically to promote ROS-dependent regeneration in Drosophila.	3	22	0.0396	FBpp0074825,FBpp0271771,FBpp0305736	Cat,Mmp1,Sod
PMID:30696702	(2019) TP901-1 Phage Recombinase Facilitates Genome Engineering in Drosophila melanogaster.	2	4	0.0396	FBpp0070894,FBpp0288707	Sur,Ubi-p5E
PMID:30885124	(2019) Two NCA1 isoforms interact with catalase in a mutually exclusive manner to redundantly regulate its activity in rice.	2	4	0.0396	FBpp0074825,FBpp0111838	Cat,Traf4
PMID:31239341	(2019) Atlastin-mediated membrane tethering is critical for cargo mobility and exit from the endoplasmic reticulum.	3	21	0.0396	FBpp0074348,FBpp0087164,FBpp0302999	ERp60,Sec24CD,betaCOP
PMID:31358113	(2019) The antimicrobial peptide defensin cooperates with tumour necrosis factor to drive tumour cell death in Drosophila.	3	22	0.0396	FBpp0084977,FBpp0088375,FBpp0271771	CecA1,Mmp1,Rel
PMID:31427919	(2019) The Regulation of the Small Heat Shock Protein B8 in Misfolding Protein Diseases Causing Motoneuronal and Muscle Cell Death.	3	21	0.0396	FBpp0111818,FBpp0304622,FBpp0305736	Sod,TER94,dp
PMID:31527874	(2019) Exocyst-mediated apical Wg secretion activates signaling in the Drosophila wing epithelium.	3	22	0.0396	FBpp0070894,FBpp0088375,FBpp0288707	Rel,Sur,Ubi-p5E
PMID:31555895	(2019) The basis of clinicopathological heterogeneity in TDP-43 proteinopathy.	2	4	0.0396	FBpp0111818,FBpp0305736	Sod,TER94
PMID:31622731	(2020) Protection against oxidative stress and anti-aging effect in Drosophila of royal jelly-collagen peptide.	2	4	0.0396	FBpp0074825,FBpp0078641	Cat,Cg25C
PMID:31891940	(2019) Hipk is required for JAKSTAT activity during development and tumorigenesis.	3	21	0.0396	FBpp0070894,FBpp0111760,FBpp0288707	Sur,Ubi-p5E,os
PMID:32201229	(2020) The expression, purification, and substrate analysis of matrix metalloproteinases in Drosophila melanogaster.	2	4	0.0396	FBpp0078641,FBpp0271771	Cg25C,Mmp1
PMID:32266063	(2020) Current understanding of metal ions in the pathogenesis of Alzheimer's disease.	3	22	0.0396	FBpp0077504,FBpp0078080,FBpp0305736	AIF,Atox1,Sod
PMID:8112568	(1993) Genetic and biochemical analysis of glutathione-S-transferase in the oxygen defense system of Drosophila melanogaster.	2	4	0.0396	FBpp0074825,FBpp0305736	Cat,Sod
PMID:8816802	(1996) Origins of immunity: Relish, a compound Rel-like gene in the antibacterial defense of Drosophila.	2	4	0.0396	FBpp0084977,FBpp0088375	CecA1,Rel
PMID:9092634	(1997) Adjacent GATA and kappa B-like motifs regulate the expression of a Drosophila immune gene.	2	4	0.0396	FBpp0084977,FBpp0088375	CecA1,Rel
PMID:12620118	(2003) A search for doxycycline-dependent mutations that increase Drosophila melanogaster life span identifies the VhaSFD, Sugar baby, filamin, fwd and Cctl genes.	3	23	0.0407	FBpp0074825,FBpp0088375,FBpp0305736	Cat,Rel,Sod
PMID:18833296	(2008) Identification and functional analysis of antifungal immune response genes in Drosophila.	3	23	0.0407	FBpp0077504,FBpp0088375,FBpp0288707	AIF,Rel,Sur
PMID:19854168	(2010) The extracellular matrix in development and morphogenesis: a dynamic view.	3	23	0.0407	FBpp0071061,FBpp0078641,FBpp0271771	Cg25C,Mmp1,mys
PMID:20122400	(2010) Caspase-mediated cleavage, IAP binding, and ubiquitination: linking three mechanisms crucial for Drosophila NF-kappaB signaling.	3	23	0.0407	FBpp0088375,FBpp0111838,FBpp0296952	Rel,Traf4,key
PMID:20964825	(2010) Toll-like receptor 4 signaling in liver injury and hepatic fibrogenesis.	3	23	0.0407	FBpp0078641,FBpp0111838,FBpp0271771	Cg25C,Mmp1,Traf4
PMID:21949745	(2011) First transcriptome of the testis-vas deferens-male accessory gland and proteome of the spermatophore from Dermacentor variabilis (Acari: Ixodidae).	4	53	0.0407	FBpp0082439,FBpp0086719,FBpp0111818,FBpp0271771	Cp1,Cys,Mmp1,TER94
PMID:22467207	(2012) The chromatin remodeling and mRNA splicing functions of the Brahma (SWISNF) complex are mediated by the SNR1SNF5 regulatory subunit.	3	23	0.0407	FBpp0084115,FBpp0293877,FBpp0304433	Eig71Eh,Eig71Ei,polybromo
PMID:22470576	(2012) Insect neuropeptide bursicon homodimers induce innate immune and stress genes during molting by activating the NF-KB transcription factor Relish.	3	23	0.0407	FBpp0079133,FBpp0084977,FBpp0088375	CecA1,Rel,Tep2
PMID:22545588	(2012) Capulet and Slingshot share overlapping functions during Drosophila eye morphogenesis.	3	23	0.0407	FBpp0070894,FBpp0099391,FBpp0288707	Sur,Ubi-p5E,capt
PMID:24333299	(2014) Trafficking mechanisms of extracellular matrix macromolecules: insights from vertebrate development and human diseases.	3	23	0.0407	FBpp0071061,FBpp0078641,FBpp0302999	Cg25C,Sec24CD,mys
PMID:24380076	(2013) Intestinal inflammation and stem cell homeostasis in aging Drosophila melanogaster.	3	23	0.0407	FBpp0071599,FBpp0074825,FBpp0088375	Cat,Rel,pirk
PMID:24659248	(2014) A Drosophila immune response against Ras-induced overgrowth.	3	23	0.0407	FBpp0084977,FBpp0271771,FBpp0288707	CecA1,Mmp1,Sur
PMID:26370974	(2015) The Role of Mitochondrial DNA in Mediating Alveolar Epithelial Cell Apoptosis and Pulmonary Fibrosis.	3	23	0.0407	FBpp0074825,FBpp0078641,FBpp0271771	Cat,Cg25C,Mmp1
PMID:28684721	(2017) Drosophila melanogaster Models of Metal-Related Human Diseases and Metal Toxicity.	4	53	0.0407	FBpp0078080,FBpp0078641,FBpp0304478,FBpp0305736	Atox1,Cg25C,Fer2LCH,Sod
PMID:29721509	(2018) Anthocyanins Function as Anti-Inflammatory Agents in a Drosophila Model for Adipose Tissue Macrophage Infiltration.	3	23	0.0407	FBpp0074825,FBpp0099824,FBpp0288707	Cat,GstD1,Sur
PMID:31658371	(2020) Macronutrients modulate survival to infection and immunity in Drosophila.	3	23	0.0407	FBpp0084977,FBpp0088375,FBpp0297062	AttC,CecA1,Rel
PMID:25421701	(2014) Immunity in Drosophila melanogaster--from microbial recognition to whole-organism physiology.	4	54	0.0421	FBpp0071599,FBpp0082814,FBpp0088375,FBpp0296952	Irc,Rel,key,pirk
PMID:30733377	(2019) Drosophila as a Genetic Model for Hematopoiesis.	7	194	0.0431	FBpp0071061,FBpp0074955,FBpp0077747,FBpp0078641,FBpp0081466,FBpp0084977,FBpp0111760	Adgf-A,CecA1,Cg25C,crq,ird1,mys,os
PMID:10085300	(1999) Differential regulation of beta1 integrins by chemoattractants regulates neutrophil migration through fibrin.	2	5	0.0442	FBpp0071061,FBpp0078641	Cg25C,mys
PMID:12119421	(2002) Characterization of three alternatively spliced isoforms of the RelNF-kappa B transcription factor Relish from the mosquito Aedes aegypti.	2	5	0.0442	FBpp0084977,FBpp0088375	CecA1,Rel
PMID:14585960	(2003) Discrete functions of TRAF1 and TRAF2 in Drosophila melanogaster mediated by c-Jun N-terminal kinase and NF-kappaB-dependent signaling pathways.	2	5	0.0442	FBpp0088375,FBpp0111838	Rel,Traf4
PMID:14610043	(2003) Leukocyte, rather than tumor-produced SPARC, determines stroma and collagen type IV deposition in mammary carcinoma.	2	5	0.0442	FBpp0078641,FBpp0271771	Cg25C,Mmp1
PMID:14744858	(2004) Primary structure and in vitro antibacterial properties of the Drosophila melanogaster attacin C Pro-domain.	2	5	0.0442	FBpp0084977,FBpp0297062	AttC,CecA1
PMID:16061795	(2005) Inhibitor kappaB-like proteins from a polydnavirus inhibit NF-kappaB activation and suppress the insect immune response.	2	5	0.0442	FBpp0084977,FBpp0088375	CecA1,Rel
PMID:16406194	(2006) Structures, regulatory regions, and inductive expression patterns of antimicrobial peptide genes in the silkworm Bombyx mori.	2	5	0.0442	FBpp0084977,FBpp0088375	CecA1,Rel
PMID:16907826	(2006) A novel association between clustered NF-kappaB and CEBP binding sites is required for immune regulation of mosquito Defensin genes.	2	5	0.0442	FBpp0084977,FBpp0088375	CecA1,Rel
PMID:17187675	(2006) Development and validation of vectors containing multiple siRNA expression cassettes for maximizing the efficiency of gene silencing.	2	5	0.0442	FBpp0085223,FBpp0111838	Traf4,awd
PMID:18775672	(2008) New insights into NF-kappaB regulation and function.	3	24	0.0442	FBpp0087583,FBpp0088375,FBpp0296952	Rel,Uba1,key
PMID:18796167	(2008) The Drosophila IKK-related kinase (Ik2) and Spindle-F proteins are part of a complex that regulates cytoskeleton organization during oogenesis.	3	24	0.0442	FBpp0085223,FBpp0088375,FBpp0296952	Rel,awd,key
PMID:18991755	(2008) Antioxidant therapy in Alzheimer's disease: theory and practice.	2	5	0.0442	FBpp0078641,FBpp0305736	Cg25C,Sod
PMID:19116151	(2009) Characterization of the Caenorhabditis elegans Islet LIM-homeodomain ortholog, lim-7.	2	5	0.0442	FBpp0078641,FBpp0304622	Cg25C,dp
PMID:19135474	(2009) The N-terminal half of the Drosophila RelNF-kappaB factor Relish, REL-68, constitutively activates transcription of specific Relish target genes.	2	5	0.0442	FBpp0084977,FBpp0088375	CecA1,Rel
PMID:19282662	(2009) Reprogramming cell fates in the mammary microenvironment.	2	5	0.0442	FBpp0071061,FBpp0078641	Cg25C,mys
PMID:19450697	(2009) Tissue-specific expression of dentin sialophosphoprotein (DSPP) and its polymorphisms in mouse tissues.	2	5	0.0442	FBpp0078641,FBpp0304622	Cg25C,dp
PMID:19847289	(2009) Soluble CD36 ectodomain binds negatively charged diacylglycerol ligands and acts as a co-receptor for TLR2.	2	5	0.0442	FBpp0071599,FBpp0078641	Cg25C,pirk
PMID:19956620	(2009) Wing defects in Drosophila xenicid mutant clones are caused by C-terminal deletion of additional sex combs (Asx).	3	24	0.0442	FBpp0071061,FBpp0081336,FBpp0288707	Sur,mys,stck
PMID:20036708	(2010) The Mullerian HOXA10 gene promotes growth of ovarian surface epithelial cells by stimulating epithelial-stromal interactions.	2	5	0.0442	FBpp0071061,FBpp0078641	Cg25C,mys
PMID:20388783	(2010) Proteomic characterization of novel alternative splice variant proteins in human epidermal growth factor receptor 2neu-induced breast cancers.	3	24	0.0442	FBpp0073474,FBpp0100079,FBpp0305736	Prx5,Sod,Usp7
PMID:20811586	(2010) A molecular analysis of mutations at the complex dumpy locus in Drosophila melanogaster.	2	5	0.0442	FBpp0288707,FBpp0304622	Sur,dp
PMID:20888931	(2011) Characterisation of the Drosophila procollagen lysyl hydroxylase, dPlod.	2	5	0.0442	FBpp0077747,FBpp0078641	Cg25C,crq
PMID:21221114	(2011) ATP7A-related copper transport diseases-emerging concepts and future trends.	2	5	0.0442	FBpp0078641,FBpp0305736	Cg25C,Sod
PMID:21304511	(2011) CSN-mediated deneddylation differentially modulates Ci(155) proteolysis to promote Hedgehog signalling responses.	3	25	0.0442	FBpp0070894,FBpp0087583,FBpp0288707	Sur,Uba1,Ubi-p5E
PMID:21345268	(2011) Engineering a stem cell house into a home.	2	5	0.0442	FBpp0078641,FBpp0271771	Cg25C,Mmp1
PMID:21490937	(2011) The anti-metastatic nm23-1 gene is needed for the final step of mammary duct maturation of the mouse nipple.	2	5	0.0442	FBpp0078641,FBpp0085223	Cg25C,awd
PMID:21779322	(2011) Overexpression of human and fly frataxins in Drosophila provokes deleterious effects at biochemical, physiological and developmental levels.	3	24	0.0442	FBpp0074825,FBpp0288707,FBpp0290582	Cat,Sur,jar
PMID:21850178	(2011) Identification of novel suggestive loci for high-grade myopia in Polish families.	2	5	0.0442	FBpp0078641,FBpp0271771	Cg25C,Mmp1
PMID:21851064	(2011) Virtual screening targeting the urokinase receptor, biochemical and cell-based studies, synthesis, pharmacokinetic characterization, and effect on breast tumor metastasis.	2	5	0.0442	FBpp0071061,FBpp0078641	Cg25C,mys
PMID:21858019	(2011) Two alternating motor programs drive navigation in Drosophila larva.	2	5	0.0442	FBpp0288707,FBpp0290582	Sur,jar
PMID:22242175	(2012) Human PAPS synthase isoforms are dynamically regulated enzymes with access to nucleus and cytoplasm.	2	5	0.0442	FBpp0074657,FBpp0074825	Cat,Papss
PMID:22388295	(2012) Intrinsic therapeutic applications of noble metal nanoparticles: past, present and future.	3	25	0.0442	FBpp0074825,FBpp0078641,FBpp0290195	Cat,Cg25C,GS
PMID:22405203	(2012) CYSL-1 interacts with the O2-sensing hydroxylase EGL-9 to promote H2S-modulated hypoxia-induced behavioral plasticity in C. elegans.	2	5	0.0442	FBpp0099391,FBpp0304622	capt,dp
PMID:22790021	(2012) A survey of the protective effects of some commercially available antioxidant supplements in genetically and chemically induced models of oxidative stress in Drosophila melanogaster.	2	5	0.0442	FBpp0099824,FBpp0305736	GstD1,Sod
PMID:22912810	(2012) CHD1 contributes to intestinal resistance against infection by P. aeruginosa in Drosophila melanogaster.	4	55	0.0442	FBpp0071599,FBpp0088375,FBpp0288707,FBpp0297062	AttC,Rel,Sur,pirk
PMID:22914737	(2012) COL4A1 and COL4A2 mutations and disease: insights into pathogenic mechanisms and potential therapeutic targets.	2	5	0.0442	FBpp0078641,FBpp0087164	Cg25C,ERp60
PMID:22930061	(2012) Black rice extract extends the lifespan of fruit flies.	2	5	0.0442	FBpp0074825,FBpp0305736	Cat,Sod
PMID:22960039	(2012) The dREAMMyb-MuvB complex and Grim are key regulators of the programmed death of neural precursor cells at the Drosophila posterior wing margin.	3	25	0.0442	FBpp0070141,FBpp0070894,FBpp0288707	Rbf,Sur,Ubi-p5E
PMID:22965909	(2012) Crumbs limits oxidase-dependent signaling to maintain epithelial integrity and prevent photoreceptor cell death.	3	25	0.0442	FBpp0070894,FBpp0288707,FBpp0305736	Sod,Sur,Ubi-p5E
PMID:23043900	(2013) Frontotemporal degeneration, the next therapeutic frontier: molecules and animal models for frontotemporal degeneration drug development.	2	5	0.0442	FBpp0111818,FBpp0305736	Sod,TER94
PMID:23085514	(2013) Redox regulation of stemprogenitor cells and bone marrow niche.	3	24	0.0442	FBpp0074825,FBpp0100079,FBpp0271771	Cat,Mmp1,Prx5
PMID:23167605	(2013) Stress profiling of longevity mutants identifies Afg3 as a mitochondrial determinant of cytoplasmic mRNA translation and aging.	2	5	0.0442	FBpp0074825,FBpp0305736	Cat,Sod
PMID:23213407	(2012) Sumoylation is tumor-suppressive and confers proliferative quiescence to hematopoietic progenitors in Drosophila melanogaster larvae.	3	25	0.0442	FBpp0078641,FBpp0088375,FBpp0288707	Cg25C,Rel,Sur
PMID:23451185	(2013) Changes in expression of manganese superoxide dismutase, copper and zinc superoxide dismutase and catalase in Brachionus calyciflorus during the aging process.	2	5	0.0442	FBpp0074825,FBpp0305736	Cat,Sod
PMID:23532786	(2013) Sea star populations diverge by positive selection at a sperm-egg compatibility locus.	2	5	0.0442	FBpp0078641,FBpp0088375	Cg25C,Rel
PMID:23549885	(2013) Targeting sirtuin-1 in Huntington's disease: rationale and current status.	2	5	0.0442	FBpp0074825,FBpp0088375	Cat,Rel
PMID:23849799	(2013) ECM-modulated cellular dynamics as a driving force for tissue morphogenesis.	2	5	0.0442	FBpp0071061,FBpp0078641	Cg25C,mys
PMID:24086418	(2013) Genomic insights into triple-negative and HER2-positive breast cancers using isogenic model systems.	2	5	0.0442	FBpp0078641,FBpp0086719	Cg25C,Cp1
PMID:24159420	(2013) Neuroprotective Role of a Novel Copper Chelator against ABeta 42 Induced Neurotoxicity.	2	5	0.0442	FBpp0288707,FBpp0305736	Sod,Sur
PMID:24423259	(2014) Isolation and molecular characterization of a major hemolymph serpin from the triatomine, Panstrongylus megistus.	2	5	0.0442	FBpp0074657,FBpp0088375	Papss,Rel
PMID:24505420	(2014) Over-expression of superoxide dismutase ameliorates Cr(VI) induced adverse effects via modulating cellular immune system of Drosophila melanogaster.	2	5	0.0442	FBpp0074825,FBpp0305736	Cat,Sod
PMID:24551776	(2012) Rab11 is Required for Maintenance of Cell Shape Via BetaPS Integrin Mediated Cell Adhesion in Drosophila.	2	5	0.0442	FBpp0071061,FBpp0288707	Sur,mys
PMID:24565444	(2014) A single mutation in the GSTe2 gene allows tracking of metabolically based insecticide resistance in a major malaria vector.	2	5	0.0442	FBpp0099824,FBpp0288707	GstD1,Sur
PMID:24698418	(2014) Transcriptional activation of antioxidants may compensate for selenoprotein deficiencies in Amblyomma maculatum (Acari: Ixodidae) injected with selK- or selM-dsRNA.	2	5	0.0442	FBpp0074825,FBpp0111760	Cat,os
PMID:24792589	(2014) Endoplasmic reticulum stress and the unfolded protein responses in retinal degeneration.	3	24	0.0442	FBpp0074825,FBpp0087164,FBpp0111818	Cat,ERp60,TER94
PMID:24998399	(2014) Characterization of the Rel2-regulated transcriptome and proteome of Anopheles stephensi identifies new anti-Plasmodium factors.	3	25	0.0442	FBpp0077492,FBpp0077747,FBpp0081104	MstProx,Npc2a,crq
PMID:25361581	(2014) A genetic screen identifies Tor as an interactor of VAPB in a Drosophila model of amyotrophic lateral sclerosis.	4	55	0.0442	FBpp0100079,FBpp0111818,FBpp0288707,FBpp0305736	Prx5,Sod,Sur,TER94
PMID:25372051	(2014) PIP4kGamma is a substrate for mTORC1 that maintains basal mTORC1 signaling during starvation.	3	24	0.0442	FBpp0071061,FBpp0074348,FBpp0087164	ERp60,betaCOP,mys
PMID:25404939	(2014) Replicon: a software to accurately predict DNA replication timing in metazoan cells.	2	5	0.0442	FBpp0071328,FBpp0080419	Idgf3,Idgf4
PMID:25426888	(2015) Opportunities for multicomponent hybrid hydrogels in biomedical applications.	2	5	0.0442	FBpp0078641,FBpp0271771	Cg25C,Mmp1
PMID:25729645	(....) Genetic Modifiers for Neuromuscular Diseases.	2	5	0.0442	FBpp0078641,FBpp0305736	Cg25C,Sod
PMID:25780774	(2015) Artemisinin mimics calorie restriction to trigger mitochondrial biogenesis and compromise telomere shortening in mice.	3	24	0.0442	FBpp0074825,FBpp0087583,FBpp0305736	Cat,Sod,Uba1
PMID:25781309	(2015) cDNA CLONING AND TRANSCRIPTIONAL REGULATION OF THE CECROPIN AND ATTACIN FROM THE ORIENTAL FRUIT FLY, Bactrocera dorsalis (DIPTERA: TEPHRITIDAE).	2	5	0.0442	FBpp0084977,FBpp0297062	AttC,CecA1
PMID:26085183	(2015) Protein monoubiquitylation: targets and diverse functions.	5	97	0.0442	FBpp0070894,FBpp0073474,FBpp0087583,FBpp0111838,FBpp0302999	Sec24CD,Traf4,Uba1,Ubi-p5E,Usp7
PMID:26198742	(2015) Scrutinizing the immune defence inventory of Camponotus floridanus applying total transcriptome sequencing.	4	56	0.0442	FBpp0077492,FBpp0077747,FBpp0079133,FBpp0088375	Npc2a,Rel,Tep2,crq
PMID:26273564	(2015) Antiviral Defense Mechanisms in Honey Bees.	3	24	0.0442	FBpp0088375,FBpp0099824,FBpp0111760	GstD1,Rel,os
PMID:26539695	(2016) Astrocytes spatially restrict VEGF signaling by polarized secretion and incorporation of VEGF into the actively assembling extracellular matrix.	2	5	0.0442	FBpp0071061,FBpp0078641	Cg25C,mys
PMID:26583062	(2015) Nrf2 Signaling and the Slowed Aging Phenotype: Evidence from Long-Lived Models.	2	5	0.0442	FBpp0078641,FBpp0305736	Cg25C,Sod
PMID:26632334	(2016) Recombinant Resilin-Based Bioelastomers for Regenerative Medicine Applications.	2	5	0.0442	FBpp0078641,FBpp0271771	Cg25C,Mmp1
PMID:26646060	(2016) Resilin-PEG Hybrid Hydrogels Yield Degradable Elastomeric Scaffolds with Heterogeneous Microstructure.	2	5	0.0442	FBpp0078641,FBpp0271771	Cg25C,Mmp1
PMID:26715182	(2016) Urm1: an essential regulator of JNK signaling and oxidative stress in Drosophila melanogaster.	2	5	0.0442	FBpp0099824,FBpp0100079	GstD1,Prx5
PMID:26818504	(2016) Accumulation of Laminin Monomers in Drosophila Glia Leads to Glial Endoplasmic Reticulum Stress and Disrupted Larval Locomotion.	2	5	0.0442	FBpp0070279,FBpp0078641	Cg25C,sta
PMID:26838602	(2016) Chitinases and Imaginal disc growth factors organize the extracellular matrix formation at barrier tissues in insects.	3	25	0.0442	FBpp0071328,FBpp0078641,FBpp0080419	Cg25C,Idgf3,Idgf4
PMID:26919203	(2016) Assessment of tick antioxidant responses to exogenous oxidative stressors and insight into the role of catalase in the reproductive fitness of the Gulf Coast tick, Amblyomma maculatum.	2	5	0.0442	FBpp0074825,FBpp0305736	Cat,Sod
PMID:26971463	(2016) Modular protein domains: an engineering approach toward functional biomaterials.	2	5	0.0442	FBpp0078641,FBpp0271771	Cg25C,Mmp1
PMID:27379771	(2016) Evidence for a role for the putative Drosophila hGRX1 orthologue in copper homeostasis.	2	5	0.0442	FBpp0078080,FBpp0305736	Atox1,Sod
PMID:27428951	(2016) Dermal Lipogenesis Inhibits Adiponectin Production in Human Dermal Fibroblasts while Exogenous Adiponectin Administration Prevents against UVA-Induced Dermal Matrix Degradation in Human Skin.	2	5	0.0442	FBpp0078641,FBpp0271771	Cg25C,Mmp1
PMID:27933100	(2016) Genome and methylome of the oleaginous diatom Cyclotella cryptica reveal genetic flexibility toward a high lipid phenotype.	3	25	0.0442	FBpp0077572,FBpp0085735,FBpp0111818	Eno,TER94,cer
PMID:28071729	(2017) Rules of tissue packing involving different cell types: human muscle organization.	2	5	0.0442	FBpp0078641,FBpp0290582	Cg25C,jar
PMID:28258224	(2017) Transglutaminase-catalyzed incorporation of polyamines masks the DNA-binding region of the transcription factor Relish.	2	5	0.0442	FBpp0084977,FBpp0088375	CecA1,Rel
PMID:28335259	(2016) Lipid Nanovectors to Deliver RNA Oligonucleotides in Cancer.	2	5	0.0442	FBpp0078641,FBpp0271771	Cg25C,Mmp1
PMID:28418397	(2017) Bap180Baf180 is required to maintain homeostasis of intestinal innate immune response in Drosophila and mice.	2	5	0.0442	FBpp0084115,FBpp0088375	Rel,polybromo
PMID:28431895	(2017) Hemolymph proteins of Anopheles gambiae larvae infected by Escherichia coli.	3	24	0.0442	FBpp0074955,FBpp0079133,FBpp0084977	Adgf-A,CecA1,Tep2
PMID:28622389	(2017) 'Foraging' for a place to lay eggs: A genetic link between foraging behaviour and oviposition preferences.	2	5	0.0442	FBpp0070894,FBpp0088350	Ubi-p5E,for
PMID:28731690	(2017) The Metal Drives the Chemistry: Dual Functions of Acireductone Dioxygenase.	2	5	0.0442	FBpp0070279,FBpp0271771	Mmp1,sta
PMID:28787443	(2017) Rare coding variants pinpoint genes that control human hematological traits.	2	5	0.0442	FBpp0078641,FBpp0083860	Cg25C,Rpn9
PMID:29036691	(2017) Nuclear localized C9orf72-associated arginine-containing dipeptides exhibit age-dependent toxicity in C. elegans.	2	5	0.0442	FBpp0304622,FBpp0305736	Sod,dp
PMID:29057168	(2017) Metabolic Dysregulation in Amyotrophic Lateral Sclerosis: Challenges and Opportunities.	2	5	0.0442	FBpp0111818,FBpp0305736	Sod,TER94
PMID:29372681	(2018) CtBP impedes JNK- and UpdSTAT-driven cell fate misspecifications in regenerating Drosophila imaginal discs.	3	25	0.0442	FBpp0070894,FBpp0111760,FBpp0271771	Mmp1,Ubi-p5E,os
PMID:29443051	(2018) Detecting Anastasis In Vivo by CaspaseTracker Biosensor.	2	5	0.0442	FBpp0070894,FBpp0288707	Sur,Ubi-p5E
PMID:29843605	(2018) DnaJ homolog subfamily A member1 (DnaJ1) is a newly discovered anti-apoptotic protein regulated by azadirachtin in Sf9 cells.	3	24	0.0442	FBpp0070279,FBpp0085223,FBpp0086719	Cp1,awd,sta
PMID:29855367	(2018) Dehydration triggers ecdysone-mediated recognition-protein priming and elevated anti-bacterial immune responses in Drosophila Malpighian tubule renal cells.	3	24	0.0442	FBpp0086719,FBpp0088375,FBpp0288707	Cp1,Rel,Sur
PMID:29861826	(2018) Resveratrol Can Be Stable in a Medium Containing Fetal Bovine Serum with Pyruvate but Shortens the Lifespan of Human Fibroblastic Hs68 Cells.	2	5	0.0442	FBpp0074825,FBpp0305736	Cat,Sod
PMID:29925565	(2018) Regulators of Long-Term Memory Revealed by Mushroom Body-Specific Gene Expression Profiling in Drosophila melanogaster.	3	25	0.0442	FBpp0099391,FBpp0271771,FBpp0288707	Mmp1,Sur,capt
PMID:29937377	(2018) The Drosophila Immune Deficiency Pathway Modulates Enteroendocrine Function and Host Metabolism.	3	25	0.0442	FBpp0084977,FBpp0088375,FBpp0296952	CecA1,Rel,key
PMID:29941473	(2018) Drosophila immune cells extravasate from vessels to wounds using Tre1 GPCR and Rho signaling.	3	25	0.0442	FBpp0070894,FBpp0071061,FBpp0271771	Mmp1,Ubi-p5E,mys
PMID:29995573	(2018) Requirement for and polarized localization of integrin proteins during Drosophila wound closure.	3	24	0.0442	FBpp0071061,FBpp0078641,FBpp0081336	Cg25C,mys,stck
PMID:30260959	(2018) Dissection of Nidogen function in Drosophila reveals tissue-specific mechanisms of basement membrane assembly.	3	24	0.0442	FBpp0073989,FBpp0078641,FBpp0288707	Cg25C,Prosalpha4,Sur
PMID:30530809	(2019) The ATPase TER94 regulates Notch signaling during Drosophila wing development.	3	25	0.0442	FBpp0070894,FBpp0111818,FBpp0288707	Sur,TER94,Ubi-p5E
PMID:30626964	(2019) SETD3 is an actin histidine methyltransferase that prevents primary dystocia.	3	25	0.0442	FBpp0074825,FBpp0078641,FBpp0290582	Cat,Cg25C,jar
PMID:31069312	(2018) Perspective: The role of mechanobiology in the etiology of brain metastasis.	2	5	0.0442	FBpp0071061,FBpp0078641	Cg25C,mys
PMID:31189093	(2019) Mechanisms, Hallmarks, and Implications of Stem Cell Quiescence.	3	25	0.0442	FBpp0070141,FBpp0071061,FBpp0078641	Cg25C,Rbf,mys
PMID:31298205	(2019) Pathogenicity of Enterococci.	2	5	0.0442	FBpp0074825,FBpp0078641	Cat,Cg25C
PMID:31608083	(2019) Quantitative Proteomics Reveals a Role for SERINEARGININE-Rich 45 in Regulating RNA Metabolism and Modulating Transcriptional Suppression via the ASAP Complex in Arabidopsis thaliana.	2	5	0.0442	FBpp0074825,FBpp0111838	Cat,Traf4
PMID:31614568	(2019) Wnt Signaling in Ovarian Cancer Stemness, EMT, and Therapy Resistance.	3	25	0.0442	FBpp0071061,FBpp0078641,FBpp0271771	Cg25C,Mmp1,mys
PMID:31694542	(2019) The role of nitric oxide during embryonic wound healing.	2	5	0.0442	FBpp0078641,FBpp0088350	Cg25C,for
PMID:31964992	(2020) Assessment of malathion toxicity on cytophysiological activity, DNA damage and antioxidant enzymes in root of Allium cepa model.	2	5	0.0442	FBpp0074825,FBpp0305736	Cat,Sod
PMID:31969926	(2020) Transcriptome of pleuropodia from locust embryos supports that these organs produce enzymes enabling the larva to hatch.	3	25	0.0442	FBpp0071328,FBpp0077492,FBpp0080419	Idgf3,Idgf4,Npc2a
PMID:32040555	(2020) Distinct responses of neurons and astrocytes to TDP-43 proteinopathy in amyotrophic lateral sclerosis.	2	5	0.0442	FBpp0111818,FBpp0305736	Sod,TER94
PMID:32339570	(2020) Antioxidant and anti-aging activities of polysaccharides from Cordyceps cicadae.	2	5	0.0442	FBpp0074825,FBpp0305736	Cat,Sod
PMID:9801075	(1998) Oxidative stress and aging reduce COX I RNA and cytochrome oxidase activity in Drosophila.	2	5	0.0442	FBpp0074825,FBpp0305736	Cat,Sod
PMID:24466095	(2014) Identification of immunity-related genes in Ostrinia furnacalis against entomopathogenic fungi by RNA-seq analysis.	4	58	0.0446	FBpp0074825,FBpp0084977,FBpp0088375,FBpp0296952	Cat,CecA1,Rel,key
PMID:18474623	(2008) The class III PI(3)K Vps34 promotes autophagy and endocytosis but not TOR signaling in Drosophila.	3	26	0.0452	FBpp0070894,FBpp0081466,FBpp0288707	Sur,Ubi-p5E,ird1
PMID:22028183	(2012) RNA-binding proteins in neurodegenerative disease: TDP-43 and beyond.	3	26	0.0452	FBpp0074657,FBpp0111818,FBpp0305736	Papss,Sod,TER94
PMID:23555310	(2013) Elevated expression of the integrin-associated protein PINCH suppresses the defects of Drosophila melanogaster muscle hypercontraction mutants.	3	26	0.0452	FBpp0070894,FBpp0071061,FBpp0081336	Ubi-p5E,mys,stck
PMID:23764256	(2014) Insights from natural host-parasite interactions: the Drosophila model.	3	26	0.0452	FBpp0071061,FBpp0088375,FBpp0111760	Rel,mys,os
PMID:24068865	(2013) Review: retinal degeneration: focus on the unfolded protein response.	3	26	0.0452	FBpp0074825,FBpp0111818,FBpp0305736	Cat,Sod,TER94
PMID:24603715	(2014) CDP-diacylglycerol synthetase coordinates cell growth and fat storage through phosphatidylinositol metabolism and the insulin pathway.	3	26	0.0452	FBpp0070894,FBpp0111760,FBpp0288707	Sur,Ubi-p5E,os
PMID:25380823	(2014) Proteasome dysfunction induces muscle growth defects and protein aggregation.	3	26	0.0452	FBpp0078641,FBpp0111818,FBpp0290582	Cg25C,TER94,jar
PMID:25750700	(2015) Stage-specific control of stem cell niche architecture in the Drosophila testis by the posterior Hox gene Abd-B.	3	26	0.0452	FBpp0071061,FBpp0081336,FBpp0111760	mys,os,stck
PMID:25764027	(2015) The complex contributions of genetics and nutrition to immunity in Drosophila melanogaster.	3	26	0.0452	FBpp0078641,FBpp0079133,FBpp0288707	Cg25C,Sur,Tep2
PMID:26112833	(2015) Ubiquitin-specific proteases are differentially expressed throughout the Schistosoma mansoni life cycle.	3	26	0.0452	FBpp0073474,FBpp0111838,FBpp0304059	Traf4,Usp14,Usp7
PMID:28010187	(2017) Components of the SNARE-containing regulon are co-regulated in root cells undergoing defense.	3	26	0.0452	FBpp0074348,FBpp0301847,FBpp0302999	Sec22,Sec24CD,betaCOP
PMID:28872999	(2018) Analysis of the early cellular and humoral responses of Galleria mellonella larvae to infection by Candida albicans.	3	26	0.0452	FBpp0074825,FBpp0084977,FBpp0088375	Cat,CecA1,Rel
PMID:28977036	(2017) A novel function of twins, B subunit of protein phosphatase 2A, in regulating actin polymerization.	3	26	0.0452	FBpp0070894,FBpp0099391,FBpp0288707	Sur,Ubi-p5E,capt
PMID:29427317	(2018) Overexpression of PGC-1Alfa in aging muscle enhances a subset of young-like molecular patterns.	3	26	0.0452	FBpp0078641,FBpp0290582,FBpp0305736	Cg25C,Sod,jar
PMID:29511022	(2018) L(3)mbt and the LINT complex safeguard cellular identity in the Drosophila ovary.	3	26	0.0452	FBpp0070894,FBpp0082339,FBpp0288707	CG9925,Sur,Ubi-p5E
PMID:30054531	(2018) An integrative omics approach to unravel toxicity mechanisms of environmental chemicals: effects of a formulated herbicide.	3	26	0.0452	FBpp0074825,FBpp0077492,FBpp0078641	Cat,Cg25C,Npc2a
PMID:30553808	(2019) Live imaging reveals hub cell assembly and compaction dynamics during morphogenesis of the Drosophila testis niche.	3	26	0.0452	FBpp0071061,FBpp0111760,FBpp0288707	Sur,mys,os
PMID:30635270	(2019) SOD1 activity threshold and TOR signalling modulate VAP(P58S) aggregation via reactive oxygen species-induced proteasomal degradation in a Drosophila model of amyotrophic lateral sclerosis.	3	26	0.0452	FBpp0074825,FBpp0111818,FBpp0305736	Cat,Sod,TER94
PMID:31432604	(2019) Oxidative stress in the aging substantia nigra and the etiology of Parkinson's disease.	3	26	0.0452	FBpp0074825,FBpp0077504,FBpp0305736	AIF,Cat,Sod
PMID:31993913	(2020) The Function of NM23-H1NME1 and Its Homologs in Major Processes Linked to Metastasis.	3	26	0.0452	FBpp0078641,FBpp0085223,FBpp0271771	Cg25C,Mmp1,awd
PMID:21293009	(2011) Chromatin remodeling in cardiovascular development and physiology.	4	59	0.0459	FBpp0077504,FBpp0084115,FBpp0271771,FBpp0290582	AIF,Mmp1,jar,polybromo
PMID:21860393	(2011) The predator becomes the prey: regulating the ubiquitin system by ubiquitylation and degradation.	4	59	0.0459	FBpp0073474,FBpp0087583,FBpp0111818,FBpp0304059	TER94,Uba1,Usp14,Usp7
PMID:23178408	(2013) A comprehensive analysis of the Manduca sexta immunotranscriptome.	5	101	0.0462	FBpp0074657,FBpp0088375,FBpp0111760,FBpp0111838,FBpp0302887	Papss,Rel,Traf4,os,sick
PMID:28923062	(2017) Tissue-resident stem cell activity: a view from the adult Drosophila gastrointestinal tract.	5	101	0.0462	FBpp0071061,FBpp0087583,FBpp0088375,FBpp0111760,FBpp0296952	Rel,Uba1,key,mys,os
PMID:11980916	(2002) Characterization of a mammalian Golgi-localized protein complex, COG, that is required for normal Golgi morphology and function.	2	6	0.0469	FBpp0074348,FBpp0074825	Cat,betaCOP
PMID:12716986	(2003) Molecular population genetics of inducible antibacterial peptide genes in Drosophila melanogaster.	2	6	0.0469	FBpp0084977,FBpp0297062	AttC,CecA1
PMID:15809308	(2005) The subendothelial extracellular matrix modulates NF-kappaB activation by flow: a potential role in atherosclerosis.	2	6	0.0469	FBpp0071061,FBpp0078641	Cg25C,mys
PMID:16254074	(2005) Gene CATCHR--gene cloning and tagging for Caenorhabditis elegans using yeast homologous recombination: a novel approach for the analysis of gene expression.	2	6	0.0469	FBpp0078641,FBpp0290582	Cg25C,jar
PMID:16689795	(2006) Innate immune responses regulate trypanosome parasite infection of the tsetse fly Glossina morsitans morsitans.	2	6	0.0469	FBpp0084977,FBpp0088375	CecA1,Rel
PMID:16884547	(2006) C. elegans feeding defective mutants have shorter body lengths and increased autophagy.	2	6	0.0469	FBpp0078641,FBpp0304622	Cg25C,dp
PMID:18194529	(2008) The midgut transcriptome of Lutzomyia longipalpis: comparative analysis of cDNA libraries from sugar-fed, blood-fed, post-digested and Leishmania infantum chagasi-infected sand flies.	2	6	0.0469	FBpp0304478,FBpp0305736	Fer2LCH,Sod
PMID:19208129	(2009) Searching for bidirectional promoters in Arabidopsis thaliana.	2	6	0.0469	FBpp0078641,FBpp0083860	Cg25C,Rpn9
PMID:19250553	(2009) The conserved WW-domain binding sites in Dystroglycan C-terminus are essential but partially redundant for Dystroglycan function.	2	6	0.0469	FBpp0070894,FBpp0288707	Sur,Ubi-p5E
PMID:19327867	(2009) Rab11-FIP3 is a Rab11-binding protein that regulates breast cancer cell motility by modulating the actin cytoskeleton.	3	27	0.0469	FBpp0071061,FBpp0078641,FBpp0085223	Cg25C,awd,mys
PMID:19334280	(2009) Periostin promotes a fibroblastic lineage pathway in atrioventricular valve progenitor cells.	2	6	0.0469	FBpp0078641,FBpp0290582	Cg25C,jar
PMID:19576987	(2009) An insight into the transcriptome and proteome of the salivary gland of the stable fly, Stomoxys calcitrans.	2	6	0.0469	FBpp0078641,FBpp0297062	AttC,Cg25C
PMID:19781077	(2009) Frontotemporal dementia and amyotrophic lateral sclerosis-associated disease protein TDP-43 promotes dendritic branching.	2	6	0.0469	FBpp0111818,FBpp0288707	Sur,TER94
PMID:20131003	(2010) Ubiquitinproteasome pathway impairment in neurodegeneration: therapeutic implications.	3	27	0.0469	FBpp0074825,FBpp0111818,FBpp0305736	Cat,Sod,TER94
PMID:20206302	(2010) MnSOD activity protects mitochondrial morphology of quiescent fibroblasts from age associated abnormalities.	2	6	0.0469	FBpp0074825,FBpp0305736	Cat,Sod
PMID:20298166	(2010) Effects of caloric restriction on age-related hearing loss in rodents and rhesus monkeys.	2	6	0.0469	FBpp0074825,FBpp0305736	Cat,Sod
PMID:20624461	(2010) Manduca sexta serpin-5 regulates prophenoloxidase activation and the Toll signaling pathway by inhibiting hemolymph proteinase HP6.	3	27	0.0469	FBpp0074610,FBpp0074657,FBpp0084977	CecA1,Papss,Spn77Ba
PMID:20871832	(2010) Toll-like receptors, tissue injury, and tumourigenesis.	2	6	0.0469	FBpp0078641,FBpp0111838	Cg25C,Traf4
PMID:22128218	(2011) Dietary acai modulates ROS production by neutrophils and gene expression of liver antioxidant enzymes in rats.	2	6	0.0469	FBpp0074825,FBpp0305736	Cat,Sod
PMID:22253611	(2012) Calpains mediate integrin attachment complex maintenance of adult muscle in Caenorhabditis elegans.	3	27	0.0469	FBpp0081336,FBpp0099391,FBpp0290582	capt,jar,stck
PMID:22516181	(2012) A Toll-Spaetzle pathway in the tobacco hornworm, Manduca sexta.	3	27	0.0469	FBpp0084977,FBpp0085223,FBpp0088375	CecA1,Rel,awd
PMID:22654673	(2012) UDP-galactose 4'-epimerase activities toward UDP-Gal and UDP-GalNAc play different roles in the development of Drosophila melanogaster.	2	6	0.0469	FBpp0072455,FBpp0288707	Gale,Sur
PMID:22912782	(2012) Molecular characterization of antimicrobial peptide genes of the carpenter ant Camponotus floridanus.	2	6	0.0469	FBpp0081331,FBpp0084977	CecA1,DppIII
PMID:22958932	(2012) mTOR inhibition prevents epithelial stem cell senescence and protects from radiation-induced mucositis.	2	6	0.0469	FBpp0074825,FBpp0305736	Cat,Sod
PMID:23037919	(2013) Francisella is sensitive to insect antimicrobial peptides.	2	6	0.0469	FBpp0084977,FBpp0088375	CecA1,Rel
PMID:23342153	(2013) Transcriptomic immune response of Tenebrio molitor pupae to parasitization by Scleroderma guani.	3	27	0.0469	FBpp0074825,FBpp0084977,FBpp0088375	Cat,CecA1,Rel
PMID:23468937	(2013) Toxic effect of destruxin A on abnormal wing disc-like (SLAWD) in Spodoptera litura fabricius (Lepidoptera: Noctuidae).	2	6	0.0469	FBpp0071061,FBpp0085223	awd,mys
PMID:23498975	(2013) Pathogenic VCP mutations induce mitochondrial uncoupling and reduced ATP levels.	2	6	0.0469	FBpp0111818,FBpp0305736	Sod,TER94
PMID:23594995	(2013) Dual role of microRNAs in NAFLD.	3	27	0.0469	FBpp0078641,FBpp0111838,FBpp0271771	Cg25C,Mmp1,Traf4
PMID:23721820	(2014) The Drosophila IMD pathway in the activation of the humoral immune response.	4	61	0.0469	FBpp0071599,FBpp0088375,FBpp0296952,FBpp0305802	PGRP-SB2,Rel,key,pirk
PMID:23986700	(2013) Role of the P-Type ATPases, ATP7A and ATP7B in brain copper homeostasis.	2	6	0.0469	FBpp0078080,FBpp0305736	Atox1,Sod
PMID:23997809	(2013) Nonporous Silica Nanoparticles for Nanomedicine Application.	2	6	0.0469	FBpp0078641,FBpp0305736	Cg25C,Sod
PMID:23997990	(2013) Resilin-based Materials for Biomedical Applications.	2	6	0.0469	FBpp0078641,FBpp0088350	Cg25C,for
PMID:24580565	(2013) Manipulating the microvasculature and its microenvironment.	2	6	0.0469	FBpp0071061,FBpp0078641	Cg25C,mys
PMID:24832798	(2013) Dynamic Interplay of Smooth Muscle Alfa-Actin Gene-Regulatory Proteins Reflects the Biological Complexity of Myofibroblast Differentiation.	3	27	0.0469	FBpp0071061,FBpp0078641,FBpp0081336	Cg25C,mys,stck
PMID:25066122	(2014) Heterogeneous tumor subpopulations cooperate to drive invasion.	2	6	0.0469	FBpp0078641,FBpp0271771	Cg25C,Mmp1
PMID:25221510	(2014) The intriguing regulators of muscle mass in sarcopenia and muscular dystrophy.	4	60	0.0469	FBpp0078641,FBpp0087583,FBpp0290582,FBpp0304059	Cg25C,Uba1,Usp14,jar
PMID:25226030	(2014) Antioxidants maintain E-cadherin levels to limit Drosophila prohemocyte differentiation.	3	27	0.0469	FBpp0074825,FBpp0288707,FBpp0305736	Cat,Sod,Sur
PMID:25437306	(2014) EGFR signaling promotes self-renewal through the establishment of cell polarity in Drosophila follicle stem cells.	3	27	0.0469	FBpp0070894,FBpp0071061,FBpp0288707	Sur,Ubi-p5E,mys
PMID:25628987	(2015) Soluble cysteine-rich tick saliva proteins Salp15 and Iric-1 from E. coli.	2	6	0.0469	FBpp0085223,FBpp0111760	awd,os
PMID:25743109	(2015) Apoptosis, autophagy, necroptosis, and cancer metastasis.	3	27	0.0469	FBpp0071061,FBpp0077504,FBpp0271771	AIF,Mmp1,mys
PMID:25910277	(2015) Functional validation of a constitutive autonomous silencer element.	2	6	0.0469	FBpp0071328,FBpp0080419	Idgf3,Idgf4
PMID:26056448	(2015) Effects of carbon nanofiber on physiology of Drosophila.	2	6	0.0469	FBpp0074825,FBpp0305736	Cat,Sod
PMID:26124923	(2015) Screening of suppressors of bax-induced cell death identifies glycerophosphate oxidase-1 as a mediator of debcl-induced apoptosis in Drosophila.	3	27	0.0469	FBpp0077504,FBpp0087583,FBpp0288707	AIF,Sur,Uba1
PMID:26177454	(2015) Resistance to Innate Immunity Contributes to Colonization of the Insect Gut by Yersinia pestis.	2	6	0.0469	FBpp0084977,FBpp0088375	CecA1,Rel
PMID:26404249	(2015) Role of RUNX2 in Breast Carcinogenesis.	3	27	0.0469	FBpp0070141,FBpp0078641,FBpp0271771	Cg25C,Mmp1,Rbf
PMID:27522922	(2016) Multifaceted biological insights from a draft genome sequence of the tobacco hornworm moth, Manduca sexta.	5	103	0.0469	FBpp0074955,FBpp0077747,FBpp0086719,FBpp0087164,FBpp0290582	Adgf-A,Cp1,ERp60,crq,jar
PMID:27596919	(2016) Nanoscopic imaging of thick heterogeneous soft-matter structures in aqueous solution.	2	6	0.0469	FBpp0074825,FBpp0078641	Cat,Cg25C
PMID:28243514	(2015) In vivo imaging of the tumor and its associated microenvironment using combined CARS 2-photon microscopy.	2	6	0.0469	FBpp0078641,FBpp0271771	Cg25C,Mmp1
PMID:28386542	(2017) Mechanical Control of Myotendinous Junction Formation and Tendon Differentiation during Development.	3	27	0.0469	FBpp0071061,FBpp0078641,FBpp0290582	Cg25C,jar,mys
PMID:28397763	(2017) Endoplasmic Reticulum Stress and Homeostasis in Reproductive Physiology and Pathology.	3	27	0.0469	FBpp0087164,FBpp0111818,FBpp0271771	ERp60,Mmp1,TER94
PMID:28962196	(2017) Smad7-overexpressing rat BMSCs inhibit the fibrosis of hepatic stellate cells by regulating the TGF-Beta1Smad signaling pathway.	2	6	0.0469	FBpp0078641,FBpp0271771	Cg25C,Mmp1
PMID:28986436	(2017) Normal human adipose tissue functions and differentiation in patients with biallelic LPIN1 inactivating mutations.	2	6	0.0469	FBpp0074657,FBpp0078641	Cg25C,Papss
PMID:29036767	(2017) The role of glycation in the pathogenesis of aging and its prevention through herbal products and physical exercise.	2	6	0.0469	FBpp0074825,FBpp0078641	Cat,Cg25C
PMID:29138119	(2019) Thrombospondin-4 in tissue remodeling.	2	6	0.0469	FBpp0078641,FBpp0271771	Cg25C,Mmp1
PMID:29315229	(2018) The Aging Mitochondria.	2	6	0.0469	FBpp0074825,FBpp0305736	Cat,Sod
PMID:29342275	(2018) Hot-spot KIF5A mutations cause familial ALS.	2	6	0.0469	FBpp0111818,FBpp0305736	Sod,TER94
PMID:29636846	(2018) Long-Lived Termite Queens Exhibit High CuZn-Superoxide Dismutase Activity.	2	6	0.0469	FBpp0074825,FBpp0305736	Cat,Sod
PMID:29694367	(2018) Non-canonical role of the SNARE protein Ykt6 in autophagosome-lysosome fusion.	3	27	0.0469	FBpp0070894,FBpp0086719,FBpp0301847	Cp1,Sec22,Ubi-p5E
PMID:29789581	(2018) Intron retention and nuclear loss of SFPQ are molecular hallmarks of ALS.	2	6	0.0469	FBpp0111818,FBpp0305736	Sod,TER94
PMID:29885460	(2018) ADAMTS proteins in human disorders.	2	6	0.0469	FBpp0078641,FBpp0271771	Cg25C,Mmp1
PMID:30105314	(2018) Preserved cardiac function by vinculin enhances glucose oxidation and extends health- and life-span.	2	6	0.0469	FBpp0071061,FBpp0078641	Cg25C,mys
PMID:30157956	(2018) Nuclear poly(ADP-ribose) activity is a therapeutic target in amyotrophic lateral sclerosis.	2	6	0.0469	FBpp0077504,FBpp0305736	AIF,Sod
PMID:30322073	(2018) Copper Oxide Nanoparticles Cause a Dose-Dependent Toxicity via Inducing Reactive Oxygen Species in Drosophila.	2	6	0.0469	FBpp0074825,FBpp0099824	Cat,GstD1
PMID:30327343	(2018) Focal adhesion molecules regulate astrocyte morphology and glutamate transporters to suppress seizure-like behavior.	2	6	0.0469	FBpp0071061,FBpp0271771	Mmp1,mys
PMID:30380425	(2018) Recording Neural Activity in Unrestrained Animals with Three-Dimensional Tracking Two-Photon Microscopy.	2	6	0.0469	FBpp0071061,FBpp0288707	Sur,mys
PMID:30423910	(2018) Comparative Transcriptome Analysis Provides Novel Insight into Morphologic and Metabolic Changes in the Fat Body during Silkworm Metamorphosis.	3	27	0.0469	FBpp0078641,FBpp0086719,FBpp0271771	Cg25C,Cp1,Mmp1
PMID:32095349	(2020) Characterization of a Mn-SOD from the desert beetle Microdera punctipennis and its increased resistance to cold stress in E. coli cells.	2	6	0.0469	FBpp0074825,FBpp0305736	Cat,Sod
PMID:32435262	(2020) Imaginal Disc Growth Factor 6 (Idgf6) Is Involved in Larval and Adult Wing Development in Bactrocera correcta (Bezzi) (Diptera: Tephritidae).	2	6	0.0469	FBpp0071328,FBpp0080419	Idgf3,Idgf4
PMID:7621828	(1995) The dorsal-related immunity factor, Dif, is a sequence-specific trans-activator of Drosophila Cecropin gene expression.	2	6	0.0469	FBpp0084977,FBpp0088375	CecA1,Rel
PMID:7849506	(1994) Molecular genetics of Drosophila immunity.	2	6	0.0469	FBpp0084977,FBpp0088375	CecA1,Rel
PMID:8614625	(1996) Drosophila immunity: a comparative analysis of the Rel proteins dorsal and Dif in the induction of the genes encoding diptericin and cecropin.	2	6	0.0469	FBpp0084977,FBpp0088375	CecA1,Rel
PMID:9847235	(1999) A new family of growth factors produced by the fat body and active on Drosophila imaginal disc cells.	2	6	0.0469	FBpp0071328,FBpp0080419	Idgf3,Idgf4
PMID:11238456	(2001) Drosophila integrin-linked kinase is required at sites of integrin adhesion to link the cytoskeleton to the plasma membrane.	3	28	0.0478	FBpp0071061,FBpp0081336,FBpp0288707	Sur,mys,stck
PMID:15221030	(2004) Functional dissection of an innate immune response by a genome-wide RNAi screen.	3	28	0.0478	FBpp0088375,FBpp0296952,FBpp0302887	Rel,key,sick
PMID:16923830	(2006) Specificity in reactive oxidant signaling: think globally, act locally.	3	28	0.0478	FBpp0074825,FBpp0111838,FBpp0305736	Cat,Sod,Traf4
PMID:19284654	(2009) Discovering genes associated with dormancy in the monogonont rotifer Brachionus plicatilis.	3	28	0.0478	FBpp0086719,FBpp0099824,FBpp0305736	Cp1,GstD1,Sod
PMID:19726583	(2009) Differential regulation of mRNA stability controls the transient expression of genes encoding Drosophila antimicrobial peptide with distinct immune response characteristics.	3	28	0.0478	FBpp0071599,FBpp0084977,FBpp0088375	CecA1,Rel,pirk
PMID:21390224	(2011) Relative roles of the cellular and humoral responses in the Drosophila host defense against three gram-positive bacterial infections.	3	28	0.0478	FBpp0077747,FBpp0088375,FBpp0296952	Rel,crq,key
PMID:22005212	(2011) Manduca sexta moricin promoter elements can increase promoter activities of Drosophila melanogaster antimicrobial peptide genes.	3	28	0.0478	FBpp0084977,FBpp0085223,FBpp0088375	CecA1,Rel,awd
PMID:22265716	(2012) Vesicle-mediated ER export of proteins and lipids.	3	28	0.0478	FBpp0078641,FBpp0301847,FBpp0302999	Cg25C,Sec22,Sec24CD
PMID:23521888	(2013) Protein tyrosine phosphatase-1B regulates the tyrosine phosphorylation of the adapter Grb2-associated binder 1 (Gab1) in the retina.	3	28	0.0478	FBpp0074825,FBpp0111818,FBpp0304622	Cat,TER94,dp
PMID:23602910	(2013) PGC-1Alfa, mitochondrial dysfunction, and Huntington's disease.	3	28	0.0478	FBpp0100079,FBpp0290582,FBpp0305736	Prx5,Sod,jar
PMID:24665391	(2013) Roles of the cellular prion protein in the regulation of cell-cell junctions and barrier function.	3	28	0.0478	FBpp0070279,FBpp0071061,FBpp0305736	Sod,mys,sta
PMID:24946019	(2014) Drosophila as a model for the two myeloid blood cell systems in vertebrates.	3	28	0.0478	FBpp0071061,FBpp0074955,FBpp0077747	Adgf-A,crq,mys
PMID:25006588	(2014) Atg6UVRAGVps34-containing lipid kinase complex is required for receptor downregulation through endolysosomal degradation and epithelial polarity during Drosophila wing development.	3	28	0.0478	FBpp0070894,FBpp0071061,FBpp0081466	Ubi-p5E,ird1,mys
PMID:25628309	(2015) A genetic screen and transcript profiling reveal a shared regulatory program for Drosophila linker histone H1 and chromatin remodeler CHD1.	3	28	0.0478	FBpp0088375,FBpp0111838,FBpp0288707	Rel,Sur,Traf4
PMID:25861461	(2013) Immune Signaling and Antimicrobial Peptide Expression in Lepidoptera.	3	28	0.0478	FBpp0071599,FBpp0084977,FBpp0088375	CecA1,Rel,pirk
PMID:26120032	(2015) Deubiquitination of CiGli by Usp7HAUSP Regulates Hedgehog Signaling.	3	28	0.0478	FBpp0070894,FBpp0073474,FBpp0111818	TER94,Ubi-p5E,Usp7
PMID:26696811	(2015) Golgi Fragmentation in ALS Motor Neurons. New Mechanisms Targeting Microtubules, Tethers, and Transport Vesicles.	3	28	0.0478	FBpp0074348,FBpp0304622,FBpp0305736	Sod,betaCOP,dp
PMID:26792023	(2016) The novel tumour suppressor Madm regulates stem cell competition in the Drosophila testis.	3	28	0.0478	FBpp0071061,FBpp0111760,FBpp0288707	Sur,mys,os
PMID:26911346	(2016) Cdk12 Is A Gene-Selective RNA Polymerase II Kinase That Regulates a Subset of the Transcriptome, Including Nrf2 Target Genes.	3	28	0.0478	FBpp0070894,FBpp0099824,FBpp0288707	GstD1,Sur,Ubi-p5E
PMID:27231872	(2016) Remote Control of Intestinal Stem Cell Activity by Haemocytes in Drosophila.	3	28	0.0478	FBpp0079133,FBpp0111760,FBpp0288707	Sur,Tep2,os
PMID:28072517	(2017) Arthropod Innate Immune Systems and Vector-Borne Diseases.	3	28	0.0478	FBpp0078641,FBpp0079133,FBpp0088375	Cg25C,Rel,Tep2
PMID:29467576	(2018) Mitochondrial genome variability: the effect on cellular functional activity.	3	28	0.0478	FBpp0074825,FBpp0077504,FBpp0305736	AIF,Cat,Sod
PMID:29850527	(2018) Drosophila melanogaster Models of Friedreich's Ataxia.	3	28	0.0478	FBpp0074825,FBpp0078080,FBpp0305736	Atox1,Cat,Sod
